# Supplementary material for: Expression level of long non-coding RNA colon adenocarcinoma hypermethylated serves as a novel prognostic biomarker in patients with thyroid carcinoma
Source: Biosci Rep. 2021 Apr 16;41(4):BSR20210284. doi: 10.1042/BSR20210284 (PMC8056003; doi:10.1042/BSR20210284)
Supplement: Supplementary Tables S1-S8 [file BSR-2021-0284_supp1.zip]

Archive with 8 entries (8 files):
- BSR-2021-0284_suppST1.xlsx
- BSR-2021-0284_suppST2.xlsx
- BSR-2021-0284_suppST3.xlsx
- BSR-2021-0284_suppST4.xlsx
- BSR-2021-0284_suppST5.xlsx
- BSR-2021-0284_suppST6.xlsx
- BSR-2021-0284_suppST7.xlsx
- BSR-2021-0284_suppST8.xlsx
