# Supplementary material for: Expression level of long non-coding RNA colon adenocarcinoma hypermethylated serves as a novel prognostic biomarker in patients with thyroid carcinoma
Source: Biosci Rep. 2021 Apr 16;41(4):BSR20210284. doi: 10.1042/BSR20210284 (PMC8056003; doi:10.1042/BSR20210284)
Supplement: Supplementary Tables S1-S8 [file BSR-2021-0284_supp1.zip › BSR-2021-0284_suppST1.xlsx]

## Sheet: Sheet1
Table S1. CAHM co-expression genes in THCA tumor tissues.
ID	ID	r	P-Value
CAHM	TMOD3	-0.508	0.00464848
CAHM	SLC30A7	-0.502	0.00514966
CAHM	ASCC3	-0.481	0.00731141
CAHM	CTTNBP2NL	-0.479	0.00755479
CAHM	G3BP1	-0.466	0.00932158
CAHM	CELF2	-0.464	0.0096239
CAHM	ARHGAP32	-0.461	0.0100938
CAHM	MYO5A	-0.458	0.010584
CAHM	ACTR2	-0.457	0.010752
CAHM	MYD88	-0.453	0.0114481
CAHM	UBA6	-0.45	0.0119962
CAHM	PICALM	-0.449	0.012184
CAHM	SEC24A	-0.448	0.0123744
CAHM	TRIO	-0.448	0.0123744
CAHM	TEAD1	-0.446	0.0127631
CAHM	MOB1A	-0.445	0.0129615
CAHM	ZNFX1	-0.445	0.0129615
CAHM	FAM114A1	-0.445	0.0129615
CAHM	TBC1D2B	-0.444	0.0131625
CAHM	TOP1	-0.442	0.013573
CAHM	SLFN5	-0.441	0.0137825
CAHM	DOCK7	-0.441	0.0137825
CAHM	GOLIM4	-0.44	0.0139948
CAHM	PAK2	-0.439	0.01421
CAHM	NRAS	-0.438	0.014428
CAHM	AGTPBP1	-0.438	0.014428
CAHM	AGFG1	-0.437	0.0146491
CAHM	SEC23A	-0.437	0.0146491
CAHM	TCP11L1	-0.436	0.0148731
CAHM	NUP153	-0.434	0.0153302
CAHM	DST	-0.433	0.0155634
CAHM	ZDHHC20	-0.433	0.0155634
CAHM	ARSB	-0.433	0.0155634
CAHM	TRIM22	-0.431	0.0160391
CAHM	RP2	-0.43	0.0162817
CAHM	AGPS	-0.429	0.0165275
CAHM	COPB2	-0.427	0.017029
CAHM	KDM5A	-0.426	0.0172847
CAHM	APAF1	-0.425	0.0175437
CAHM	NUFIP2	-0.424	0.0178062
CAHM	STYX	-0.423	0.0180721
CAHM	RBM12	-0.422	0.0183414
CAHM	NBN	-0.422	0.0183414
CAHM	NCEH1	-0.422	0.0183414
CAHM	ABL2	-0.421	0.0186143
CAHM	RECQL	-0.421	0.0186143
CAHM	SRPK1	-0.42	0.0188907
CAHM	BZW1	-0.419	0.0191707
CAHM	NPAT	-0.419	0.0191707
CAHM	TEP1	-0.418	0.0194543
CAHM	SPTY2D1	-0.417	0.0197416
CAHM	SLC26A2	-0.417	0.0197416
CAHM	POLH	-0.417	0.0197416
CAHM	ZCCHC6	-0.416	0.0200326
CAHM	GNA12	-0.415	0.0203273
CAHM	ADAM17	-0.414	0.0206258
CAHM	PDLIM5	-0.414	0.0206258
CAHM	REL	-0.412	0.0212342
CAHM	EIF2AK2	-0.411	0.0215443
CAHM	AHR	-0.411	0.0215443
CAHM	MYO6	-0.411	0.0215443
CAHM	SMURF1	-0.411	0.0215443
CAHM	TMTC3	-0.41	0.0218582
CAHM	HPS5	-0.41	0.0218582
CAHM	BCL9L	-0.409	0.0221762
CAHM	FOXN3	-0.408	0.0224982
CAHM	SEC31A	-0.407	0.0228242
CAHM	NCOA3	-0.407	0.0228242
CAHM	SEC24D	-0.407	0.0228242
CAHM	CMTM6	-0.406	0.0231543
CAHM	MBNL1	-0.406	0.0231543
CAHM	AP4E1	-0.404	0.023827
CAHM	BACH1	-0.403	0.0241697
CAHM	WRN	-0.403	0.0241697
CAHM	OSMR	-0.403	0.0241697
CAHM	NEK6	-0.403	0.0241697
CAHM	KIF2A	-0.402	0.0245166
CAHM	OSBPL8	-0.402	0.0245166
CAHM	KLHL18	-0.402	0.0245166
CAHM	FAS	-0.401	0.0248678
CAHM	ELK3	-0.401	0.0248678
CAHM	NAA15	-0.401	0.0248678
CAHM	DTX3L	-0.4	0.0252234
CAHM	SVIL	-0.4	0.0252234
CAHM	SH2B1	0.4	0.031499
CAHM	ECH1	0.4	0.031499
CAHM	ACYP2	0.4	0.031499
CAHM	TIGD5	0.4	0.031499
CAHM	SAT2	0.4	0.031499
CAHM	IFT43	0.401	0.0310682
CAHM	WDR86	0.402	0.0306426
CAHM	TMEM259	0.402	0.0306426
CAHM	C1orf204	0.402	0.0306426
CAHM	MYH7B	0.403	0.0302219
CAHM	SCRN2	0.403	0.0302219
CAHM	CCDC183	0.403	0.0302219
CAHM	TUSC2	0.403	0.0302219
CAHM	LETMD1	0.403	0.0302219
CAHM	TRMT61A	0.404	0.0298063
CAHM	GAS8	0.404	0.0298063
CAHM	DNAJC19	0.404	0.0298063
CAHM	POLR1C	0.405	0.0293955
CAHM	SDHAF4	0.405	0.0293955
CAHM	HSD17B8	0.405	0.0293955
CAHM	SDHAF1	0.405	0.0293955
CAHM	C19orf68	0.405	0.0293955
CAHM	ZSWIM7	0.405	0.0293955
CAHM	TMEM177	0.406	0.0289897
CAHM	ARL16	0.408	0.0281924
CAHM	PPP1R35	0.408	0.0281924
CAHM	ZNF580	0.408	0.0281924
CAHM	CDKL3	0.409	0.0278009
CAHM	MTERF2	0.409	0.0278009
CAHM	ACADVL	0.41	0.0274141
CAHM	PPP1R3E	0.41	0.0274141
CAHM	LHPP	0.41	0.0274141
CAHM	POLL	0.41	0.0274141
CAHM	BEX2	0.411	0.027032
CAHM	ZNF428	0.412	0.0266544
CAHM	CENPS	0.412	0.0266544
CAHM	EIF2B5	0.412	0.0266544
CAHM	AAAS	0.412	0.0266544
CAHM	TBC1D17	0.412	0.0266544
CAHM	C12orf10	0.412	0.0266544
CAHM	ZNF219	0.413	0.0262814
CAHM	ILKAP	0.413	0.0262814
CAHM	PAM16	0.414	0.025913
CAHM	ECHDC2	0.416	0.0251894
CAHM	NAT9	0.416	0.0251894
CAHM	FRA10AC1	0.416	0.0251894
CAHM	TMEM242	0.417	0.0248343
CAHM	SNRPA	0.418	0.0244834
CAHM	PIGBOS1	0.418	0.0244834
CAHM	WBP1	0.42	0.0237947
CAHM	ORAOV1	0.421	0.0234566
CAHM	RMND5B	0.421	0.0234566
CAHM	USF2	0.422	0.0231228
CAHM	BOLA1	0.423	0.022793
CAHM	UROD	0.424	0.0224674
CAHM	ZNF771	0.425	0.0221458
CAHM	LRRC29	0.425	0.0221458
CAHM	TEX22	0.426	0.0218282
CAHM	MORN1	0.427	0.0215146
CAHM	MFSD3	0.427	0.0215146
CAHM	METTL17	0.427	0.0215146
CAHM	OXSM	0.428	0.0212049
CAHM	B9D1	0.429	0.0208992
CAHM	ATG4B	0.43	0.0205972
CAHM	THAP3	0.432	0.0200047
CAHM	MKS1	0.432	0.0200047
CAHM	FMC1	0.432	0.0200047
CAHM	MACROD1	0.435	0.0191439
CAHM	TSR2	0.436	0.0188643
CAHM	TMEM18	0.436	0.0188643
CAHM	CTU1	0.436	0.0188643
CAHM	SWSAP1	0.44	0.0177811
CAHM	METTL23	0.44	0.0177811
CAHM	TIGD1	0.441	0.017519
CAHM	UBXN11	0.441	0.017519
CAHM	D2HGDH	0.441	0.017519
CAHM	C8orf44	0.442	0.0172602
CAHM	CCHCR1	0.442	0.0172602
CAHM	FBXO44	0.443	0.0170048
CAHM	TTC36	0.443	0.0170048
CAHM	ACYP1	0.443	0.0170048
CAHM	PPP1R3F	0.445	0.016504
CAHM	C6orf48	0.445	0.016504
CAHM	NCBP2-AS2	0.445	0.016504
CAHM	DDX51	0.446	0.0162585
CAHM	HYI	0.446	0.0162585
CAHM	C6orf226	0.448	0.0157771
CAHM	MRPL43	0.449	0.0155411
CAHM	C14orf79	0.45	0.0153082
CAHM	RABGEF1	0.451	0.0150784
CAHM	ANKS3	0.451	0.0150784
CAHM	GALT	0.451	0.0150784
CAHM	FAM47E	0.452	0.0148517
CAHM	ACY1	0.452	0.0148517
CAHM	FAM3A	0.452	0.0148517
CAHM	TMEM42	0.453	0.0146279
CAHM	RAB24	0.453	0.0146279
CAHM	HIRIP3	0.453	0.0146279
CAHM	PITHD1	0.454	0.0144072
CAHM	PPIE	0.455	0.0141894
CAHM	PRR25	0.456	0.0139745
CAHM	MUTYH	0.457	0.0137624
CAHM	HSD17B1	0.457	0.0137624
CAHM	SPRYD4	0.458	0.0135533
CAHM	KLHDC9	0.459	0.0133469
CAHM	CDK10	0.464	0.0123562
CAHM	ACBD4	0.464	0.0123562
CAHM	DUSP28	0.464	0.0123562
CAHM	PDRG1	0.465	0.012166
CAHM	C1orf35	0.466	0.0119785
CAHM	KAT8	0.466	0.0119785
CAHM	CATIP	0.466	0.0119785
CAHM	SPAG8	0.467	0.0117935
CAHM	PCED1A	0.467	0.0117935
CAHM	TMEM80	0.468	0.0116111
CAHM	SDR42E2	0.468	0.0116111
CAHM	ENDOV	0.468	0.0116111
CAHM	FAM98C	0.47	0.0112537
CAHM	HDDC2	0.471	0.0110787
CAHM	RRNAD1	0.472	0.0109061
CAHM	C11orf71	0.473	0.0107359
CAHM	COA5	0.474	0.0105681
CAHM	CUTC	0.477	0.0100786
CAHM	C15orf40	0.477	0.0100786
CAHM	RING1	0.478	0.00991994
CAHM	TCTE3	0.479	0.00976353
CAHM	GABPB1	0.489	0.00831628
CAHM	P4HTM	0.489	0.00831628
CAHM	SIRT3	0.493	0.00779332
CAHM	FGFBP3	0.498	0.00718116
CAHM	TUBG2	0.499	0.00706403
CAHM	ING4	0.5	0.00694863
CAHM	PRICKLE4	0.502	0.00672289
CAHM	EID2B	0.503	0.00661251
CAHM	CIRBP	0.508	0.00608468
CAHM	ARIH2OS	0.515	0.00540943
CAHM	C19orf67	0.517	0.00522935
CAHM	FUZ	0.522	0.00480259
CAHM	ZNF599	0.529	0.00425802
CAHM	HEXIM2	0.588	0.00146236
