# Supplementary material for: Expression level of long non-coding RNA colon adenocarcinoma hypermethylated serves as a novel prognostic biomarker in patients with thyroid carcinoma
Source: Biosci Rep. 2021 Apr 16;41(4):BSR20210284. doi: 10.1042/BSR20210284 (PMC8056003; doi:10.1042/BSR20210284)
Supplement: Supplementary Tables S1-S8 [file BSR-2021-0284_supp1.zip › BSR-2021-0284_suppST2.xlsx]

## Sheet: Sheet1
Table S2. Functional enrichment results of CAHM co-expression genes.
Category	Term	Count	%	PValue	Genes
GOTERM_MF_DIRECT	GO:0005515~protein binding	347	0.378507	2.38648e-12	CTTNBP2NL, SEC31A, IL6ST, SURF6, PDLIM5, RP2, NAA15, STRN, AMOTL1, USP53, ATP2B4, PICALM, MYD88, INSIG2, AGPS, RAB23, CFH, PIK3CA, RAB24, ERAP1, FAS, ZRSR2, EIF2B5, MRPL53, PTPRK, CHTOP, POLH, RXRB, ROCK2, RCOR1, ANKS3, WNK1, RAD9A, MED14, TAF6L, MYH9, MRM3, WDR83, MKS1, SPAG8, DCLRE1B, DCAF8, LRCH1, MTF1, MAPK6, ASCC3, RAB17, PRKRIP1, TRAPPC5, FCHSD2, EIF2AK2, MRPL43, NEK6, MYH7B, ITGA2B, IL1R1,…
GOTERM_MF_DIRECT	GO:0044822~poly(A) RNA binding	72	0.0785375	4.9768e-09	ZC3HAV1, ZNFX1, HELZ2, SURF6, TRMT2A, ZMAT3, NAA15, H1FX, C1ORF35, RPS19BP1, TOP1, BZW1, RRP1B, URB1, DHX34, RC3H2, PTBP3, ZCCHC6, RBM12, FNDC3B, MRPL2, CHTOP, RPUSD2, ROCK2, G3BP1, MBNL1, MYH9, YTHDF3, SRPK1, MRM3, EIF4G2, MRPS9, ASCC3, C1ORF204, ARCN1, CELF2, SNRPA, RPP25L, EIF2AK2, XRN1, MRPL43, XRN2, MYO5A, OTUD4, YWHAZ, DIAPH1, CHCHD1, PRKDC, NUFIP2, STAU2, CCDC59, MRPL10, PRR3, SEC23IP, PRP…
GOTERM_CC_DIRECT	GO:0005654~nucleoplasm	129	0.140713	1.40589e-07	FAM200B, HMGN3, SURF6, C8ORF44, TOP1, GABPB1, MUTYH, MIER1, RC3H2, TGS1, RBM12, POLL, CHTOP, MYO6, MMS22L, POLH, RXRB, DTX3L, RCOR1, RAI14, GRHL3, MED14, RAD9A, AHR, HIF1A, AAAS, MTF1, MAPK6, ASCC3, SMARCA5, SNRPA, NEK6, XRN2, PPP2R3B, STAM2, COPS7B, ELK3, ARFGEF1, HEXIM2, C12ORF10, RNF169, PRPF40A, TAF2, ASXL2, ZBTB48, ZC3H13, MRPS26, KAT8, AKAP8L, GOLIM4, TEAD1, HEATR1, WRN, LHPP, CDC27, USF2, …
GOTERM_CC_DIRECT	GO:0005634~nucleus	205	0.223614	3.14632e-05	HMGN3, NAA15, H1FX, PICALM, MYD88, DHX34, PTBP3, TIGD5, FAS, EIF2B5, POLL, TIGD1, ROCK2, RXRB, RCOR1, MED14, RAD9A, TC2N, MYH9, TAF6L, SPAG8, AAAS, DCAF8, MAPK6, MTF1, ASCC3, EIF2AK2, NEK6, PPP2R3B, ZNF611, NFKBIB, CHCHD1, UHMK1, PLAA, METTL22, HEXIM2, ARNTL2, TIGAR, FRA10AC1, CDC27, USF2, SMURF1, TCF12, ZNF219, METTL17, BACH1, ZNF292, ELF1, EID2B, ZNFX1, ELF4, PHF20, DMAP1, RLIM, RNGTT, ZBTB38, …
GOTERM_CC_DIRECT	GO:0005829~cytosol	136	0.148349	4.2272e-05	SEC31A, PDLIM5, CAPZA1, STYX, AMOTL1, RNF213, IQGAP1, MYD88, TBC1D17, PIK3CA, RAB24, ERAP1, FAS, TUBG2, TGS1, EIF2B5, MYO6, ROCK2, DTX3L, TAZ, WNK1, MYH9, MKS1, HIF1A, MAPK6, MIB2, TRAPPC5, EIF2AK2, DST, XRN1, NEK6, TRIM39, IFIH1, HSD17B14, DIAPH1, STAM2, NFKBIB, B9D1, UBA6, ASAP1, ARFGEF1, CDC37, RASAL2, KRAS, CDC42EP3, SEC23IP, TIGAR, RILP, ACY1, TAOK1, CKAP5, GALT, TRIO, LHPP, CDC27, NFKBIL1, …
GOTERM_BP_DIRECT	GO:0006281~DNA repair	20	0.021816	5.96734e-05	BACH1, POLL, NBN, PDS5B, ENDOV, CENPS, POLH, TAOK1, RAD9A, WRN, DMAP1, STUB1, RECQL, MUTYH, UBE2W, MTOR, INO80E, ALKBH2, TRIP12, CENPX
GOTERM_CC_DIRECT	GO:0005730~nucleolus	46	0.0501767	0.000154998	NBN, ENDOV, SURF6, CHCHD1, ZMAT3, ERI1, PRKDC, H1FX, SMUG1, ARFGEF1, RNF213, RPS19BP1, STAU2, TOP1, RRP1B, AGPS, URB1, CDK12, CDK5RAP3, BCL9L, HIRIP3, ARNTL2, KDM5A, TGS1, INO80E, CUTC, IPMK, NFATC3, KIF2A, CHTOP, NUP153, ZNF771, SPTY2D1, HEATR1, WRN, ACADVL, MRPS9, ATXN7, PRKRIP1, SMARCA5, SNRPA, SETD7, CIRBP, XRN2, DDX51, MED1
GOTERM_CC_DIRECT	GO:0005737~cytoplasm	193	0.210524	0.000273091	CTTNBP2NL, FAM200B, ILKAP, HMGN3, TMEM18, SEC31A, ZC3HAV1, PDLIM5, RP2, STYX, NAA15, STRN, AMOTL1, RNF213, IQGAP1, MYD88, COLCA2, MIER1, RAB23, RC3H2, PDRG1, FAS, TGS1, CUTC, EIF2B5, MYO6, POLH, DTX3L, WNK1, RAI14, RAD9A, GRHL3, MYH9, CDKL3, YTHDF3, TECR, BICD2, AHR, MAP4K4, MKS1, SPAG8, TRIM35, HIF1A, AAAS, DCLRE1B, DCAF8, MAPK6, ASCC3, MIB2, TELO2, SNRPA, CELF2, EIF2AK2, DST, XRN1, NEK6, GLUD2,…
GOTERM_CC_DIRECT	GO:0015629~actin cytoskeleton	18	0.0196344	0.000286427	CTTNBP2NL, CATIP, PDLIM5, CAPZA1, RAI14, FER, MYH9, PALLD, IQGAP1, ACTR3, ACTR2, ARHGAP32, SVIL, ADAM17, ABL2, DST, CDC42EP3, PARVA
GOTERM_CC_DIRECT	GO:0016020~membrane	92	0.100353	0.000608683	COPA, HELZ2, IL6ST, PDLIM5, NAA15, LEMD2, STRN, SLC26A2, RNF213, ACTR3, BZW1, ACTR2, ATP2B4, PICALM, AGPS, COPB1, DHX34, RC3H2, RAB24, ERAP1, CDK5RAP3, ABHD13, FAS, DNAJC4, CASP2, PTDSS2, KIF2A, PTPRK, RAP2A, MYO6, WNK1, MED14, MAN1A1, MYH9, TCTE3, TMEM131, RECQL, MKS1, MAN2A1, EIF4G2, SPAG8, AAAS, ASCC3, IGF2R, TYSND1, ARCN1, TELO2, ADAM17, CAND1, EIF2AK2, XRN1, MYH7B, XRN2, MED1, MYO5A, IL1R1, …
GOTERM_MF_DIRECT	GO:0098641~cadherin binding involved in cell-cell adhesion	21	0.0229068	0.00064422	YWHAZ, MYO6, ZC3HAV1, CKAP5, PDLIM5, CAPZA1, ASAP1, H1FX, ABI1, MYH9, ESYT2, ITGB1, IQGAP1, EIF4G2, BZW1, PICALM, PAK2, PPL, TMOD3, PTPN1, PARVA
GOTERM_CC_DIRECT	GO:0005739~mitochondrion	61	0.0665387	0.000768626	ARSB, TUSC2, D2HGDH, AGTPBP1, CYP2D6, ECHDC2, ZNF205, MUTYH, CTU1, AGPS, SLC25A24, DHX34, ACYP2, RAB24, DNAJC4, CASP2, DNAJC19, RPUSD2, TAZ, RAI14, NDUFC1, PALLD, COQ6, MRM3, ACADVL, MRPS9, TSTD1, ATPIF1, TRIM39, FMC1, YWHAZ, ECH1, GLUD2, CHCHD1, RSAD1, ELK3, SDHAF1, MRPL10, KRAS, C12ORF10, PPL, TGM2, ECI1, RILP, MRPS26, HDDC2, NDUFA7, HEATR1, MACROD1, SPRYD4, SIRT3, OXSM, YWHAG, C21ORF2, COA5, O…
GOTERM_BP_DIRECT	GO:0006974~cellular response to DNA damage stimulus	16	0.0174528	0.0011465	CCNK, CENPS, TAOK1, DTX3L, ZMAT3, RAD9A, WRN, MACROD1, PITHD1, C9ORF142, ZBTB38, PHF1, RNF169, SETD7, TRIP12, TIGAR
GOTERM_MF_DIRECT	GO:0016301~kinase activity	18	0.0196344	0.00125307	CSNK1A1, YWHAZ, ILKAP, TAOK1, AKAP8L, WNK1, PRKDC, CDKL3, WDR83, RPS6KA3, PAK2, OBSL1, PIK3CA, CDK10, GKAP1, JAK2, MTOR, NRGN
GOTERM_CC_DIRECT	GO:0005913~cell-cell adherens junction	21	0.0229068	0.00164531	YWHAZ, MYO6, ZC3HAV1, CKAP5, PDLIM5, CAPZA1, ASAP1, H1FX, ABI1, MYH9, ESYT2, ITGB1, IQGAP1, EIF4G2, BZW1, PICALM, PAK2, PPL, TMOD3, PTPN1, PARVA
GOTERM_BP_DIRECT	GO:0060271~cilium morphogenesis	12	0.0130896	0.0020781	ACTR3, RILP, MKS1, TROVE2, C21ORF2, B9D1, RAB17, RAB23, ASAP1, IFT43, PARVA, FUZ
GOTERM_BP_DIRECT	GO:0098609~cell-cell adhesion	18	0.0196344	0.00251237	YWHAZ, MYO6, ZC3HAV1, CKAP5, PDLIM5, CAPZA1, ASAP1, H1FX, ABI1, ESYT2, IQGAP1, EIF4G2, BZW1, PICALM, PAK2, PPL, TMOD3, PTPN1
GOTERM_CC_DIRECT	GO:0030127~COPII vesicle coat	4	0.00436319	0.00267134	SEC23A, SEC31A, SEC24A, SEC24D
GOTERM_CC_DIRECT	GO:0005794~Golgi apparatus	41	0.0447227	0.00364388	GNPTG, MYO5A, ARSB, GALNT1, ZC3HAV1, ELF4, RP2, GALNT4, LRBA, EHF, PRRC1, ARFGEF1, DSE, TMF1, METTL22, SERINC5, PICALM, COPB1, SEC16A, OBSL1, GKAP1, SLC30A7, B4GALT1, SYNRG, MYO6, BEND5, ACER2, GOLIM4, GALT, MAN1A1, GAS8, BICD2, COQ6, NRAS, ASCC3, XPR1, ARCN1, CAND1, WDR44, XRN1, ATP8A1
GOTERM_MF_DIRECT	GO:0071949~FAD binding	5	0.00545399	0.00484639	CYB5R4, D2HGDH, AGPS, MICAL2, COQ6
GOTERM_CC_DIRECT	GO:0042405~nuclear inclusion body	4	0.00436319	0.00595785	NBN, NUP153, NUP98, STUB1
GOTERM_MF_DIRECT	GO:0019901~protein kinase binding	22	0.0239976	0.00612745	SLC12A6, PTPRK, YWHAZ, CCNK, WNK1, RAD9A, TRIM22, IQGAP1, CDC37, CYLD, RPS6KA3, HIF1A, PAK2, MAPK6, PRKRIP1, TELO2, JAK2, CDK5RAP3, MTOR, PTPN1, EXOC2, NEK6
GOTERM_CC_DIRECT	GO:0005925~focal adhesion	22	0.0239976	0.00667092	YWHAZ, G3BP1, GNA12, ITGA2, DOCK7, MYH9, PALLD, ITGB1, IQGAP1, ACTR3, ACTR2, YWHAG, KRAS, ITGAV, IGF2R, SVIL, TGM2, CYFIP1, ADAM17, DST, PARVA, ITGA2B
GOTERM_CC_DIRECT	GO:0030126~COPI vesicle coat	4	0.00436319	0.00741733	COPA, COPB2, COPB1, ARCN1
GOTERM_CC_DIRECT	GO:0008305~integrin complex	5	0.00545399	0.0078364	ITGAV, ITGA2, MYH9, ITGB1, ITGA2B
GOTERM_BP_DIRECT	GO:0048208~COPII vesicle coating	7	0.00763559	0.0084068	SEC23A, SEC31A, SEC24A, SEC16A, TRAPPC5, SEC24D, SEC23IP
GOTERM_BP_DIRECT	GO:0033627~cell adhesion mediated by integrin	4	0.00436319	0.00855334	ITGAV, ADAM17, ITGA2, ITGB1
GOTERM_MF_DIRECT	GO:0051879~Hsp90 protein binding	5	0.00545399	0.00872309	HIF1A, TELO2, STUB1, AHR, CDC37
GOTERM_MF_DIRECT	GO:0008270~zinc ion binding	51	0.0556307	0.0103736	SEC24A, ZNFX1, AGTPBP1, PDLIM5, ZMAT3, ZCWPW1, PHF20, RLIM, ZNF205, RNF213, RABGEF1, ERAP1, RC3H2, KDM5A, ZCCHC6, SEC24D, SEC23A, BRF1, RXRB, MICAL2, DTX3L, RING1, ZSWIM7, MAN2A1, TRIM35, ZFAND2A, MIB2, TRIM39, ING5, ING4, IFIH1, ADAMTS13, CYLD, C19ORF68, RNF169, TCEA2, ZDHHC20, CCNB1IP1, TAF2, RILP, WDFY1, NUP153, ACY1, GALT, SAMHD1, TRIM22, SIRT3, PRICKLE4, PHF1, MEX3C, PTPN1
GOTERM_BP_DIRECT	GO:0002474~antigen processing and presentation of peptide antigen via MHC class I	5	0.00545399	0.010609	SEC23A, SEC31A, SEC24A, ERAP1, SEC24D
GOTERM_MF_DIRECT	GO:0003779~actin binding	17	0.0185436	0.0119567	MYO5A, MYO6, DIAPH1, MICAL2, RP2, PDLIM5, CAPZA1, MYH9, PALLD, ITGB1, MIB2, TMOD3, CAMK2B, DST, MYO5B, MYH7B, PARVA
GOTERM_MF_DIRECT	GO:0043140~ATP-dependent 3'-5' DNA helicase activity	3	0.00327239	0.012939	RECQL, ASCC3, WRN
GOTERM_MF_DIRECT	GO:0003677~DNA binding	68	0.0741743	0.0134227	FAM200B, HMGN3, ZNF292, TMEM18, SURF6, HELZ2, ZNF580, H1FX, PHF20, TMF1, TOP1, MUTYH, MIER1, RABGEF1, RC3H2, ZNF540, ZNF444, TIGD5, KDM5A, POLL, TIGD1, BEND5, RXRB, RCOR1, G3BP1, POLR1C, TAF6L, ZNF688, UBN1, AHR, RECQL, MTF1, MB21D1, SMARCA5, ZSCAN18, XRN1, ZNF611, IFIH1, AGFG1, THAP3, CERS4, EHF, NFYA, SMUG1, ZNF32, TCEA2, ZNF599, RHOXF1, NFATC3, ZNF267, ASXL2, ZBTB48, NUP153, PDS5B, CENPS, ZNF7…
GOTERM_BP_DIRECT	GO:0006260~DNA replication	11	0.0119988	0.0152354	ING5, POLL, TOP1, ING4, NBN, NUP98, POLH, RAD9A, WRN, INO80E, DUT
GOTERM_CC_DIRECT	GO:0031234~extrinsic component of cytoplasmic side of plasma membrane	7	0.00763559	0.0154168	CYLD, KRAS, JAK2, FER, ESYT2, ABL2, IQGAP1
GOTERM_MF_DIRECT	GO:0003774~motor activity	7	0.00763559	0.0154496	MYO5A, MYO6, MYH9, TCTE3, MYO5B, MYH7B, KIF2A
GOTERM_MF_DIRECT	GO:0005138~interleukin-6 receptor binding	3	0.00327239	0.0177499	IL6ST, ADAM17, ERAP1
GOTERM_BP_DIRECT	GO:0048010~vascular endothelial growth factor receptor signaling pathway	7	0.00763559	0.0181513	PAK2, ROCK2, ITGAV, BMPR2, CYFIP1, PIK3CA, ABI1
GOTERM_CC_DIRECT	GO:0000139~Golgi membrane	28	0.0305423	0.0185274	GNPTG, COPA, GALNT1, SEC24A, SEC31A, GALNT4, DSE, ARFGEF1, TMF1, COPB2, B3GNT5, COPB1, SEC16A, SEC23IP, SEC24D, B4GALT5, B4GALT1, SEC23A, ACER2, GOLIM4, MAN1A1, MAN2A1, NRAS, ARHGAP32, ARCN1, TRAPPC5, MTOR, ATP8A1
GOTERM_MF_DIRECT	GO:0008408~3'-5' exonuclease activity	4	0.00436319	0.0192084	EXD3, ERI1, RAD9A, WRN
GOTERM_MF_DIRECT	GO:0016874~ligase activity	16	0.0174528	0.0194977	CCNB1IP1, DTX3L, RING1, IRF2BP1, RLIM, TRIM22, STUB1, RNF213, TMEM129, MIB2, MEX3C, RNF169, RC3H2, SMURF1, TRIP12, TRIM39
GOTERM_BP_DIRECT	GO:0032543~mitochondrial translation	5	0.00545399	0.0199048	MRPL2, MRPL10, CHCHD1, NDUFA7, MRPL57
GOTERM_CC_DIRECT	GO:0005643~nuclear pore	7	0.00763559	0.0199492	NUP153, NUP98, AAAS, AGFG1, KPNA3, BICD2, KPNA1
GOTERM_BP_DIRECT	GO:0006886~intracellular protein transport	14	0.0152712	0.0209592	SEC23A, COPA, TBC1D2B, SYNRG, MYO6, SEC24A, AP4E1, STAM2, USP6NL, COPB2, COPB1, ARCN1, SEC24D, SEC23IP
GOTERM_BP_DIRECT	GO:0008360~regulation of cell shape	10	0.010908	0.0211639	CSNK1A1, C21ORF2, DIAPH1, GNA12, CYFIP1, CFDP1, MYH9, CDC42EP3, PARVA, PRPF40A
GOTERM_CC_DIRECT	GO:0030027~lamellipodium	11	0.0119988	0.0212669	ACTR3, CYFIP1, PIK3CA, ABI1, MCC, FER, AMOTL1, PALLD, ITGB1, RAPH1, PARVA
GOTERM_CC_DIRECT	GO:0010494~cytoplasmic stress granule	5	0.00545399	0.0213481	G3BP1, CIRBP, MBNL1, CAPRIN1, NUFIP2
GOTERM_BP_DIRECT	GO:0015031~protein transport	20	0.021816	0.0225486	RILP, SEC31A, RP2, ZMAT3, LIN7B, MYH9, ARFGEF1, FUZ, TBC1D17, AAAS, ATG4B, SEC16A, ARCN1, RAB17, RAB23, RAB24, RAB11FIP1, EXOC2, MYO5B, EXOC6B
GOTERM_MF_DIRECT	GO:0004674~protein serine/threonine kinase activity	20	0.021816	0.0230656	CSNK1A1, CCNK, ROCK2, TAOK1, WNK1, TRIO, PRKDC, UHMK1, SRPK1, MAP4K4, RPS6KA3, PAK2, MAPK6, PIK3CA, CDK10, CAMK2B, PRKAA1, MTOR, EIF2AK2, NEK6
GOTERM_BP_DIRECT	GO:0038128~ERBB2 signaling pathway	5	0.00545399	0.023843	NRAS, KRAS, PIK3CA, STUB1, CDC37
GOTERM_BP_DIRECT	GO:0006509~membrane protein ectodomain proteolysis	4	0.00436319	0.0249202	ADAM17, SPPL2A, ERAP1, MYH9
GOTERM_BP_DIRECT	GO:0007229~integrin-mediated signaling pathway	8	0.00872638	0.0252791	ILKAP, ADAMTS13, ITGAV, ITGA2, MYH9, DST, ITGB1, ITGA2B
GOTERM_BP_DIRECT	GO:0006468~protein phosphorylation	22	0.0239976	0.0259468	CSNK1A1, CCNK, ROCK2, TAOK1, WNK1, TRIO, FER, NPRL2, CDKL3, SRPK1, MAP4K4, RPS6KA3, PAK2, MAPK6, PIK3CA, CDK10, CAMK2B, PRKAA1, JAK2, MTOR, EIF2AK2, NEK6
GOTERM_MF_DIRECT	GO:0004672~protein kinase activity	19	0.0207252	0.0283178	CSNK1A1, TAOK1, WNK1, PRKDC, NPRL2, CDKL3, SRPK1, MAP4K4, RPS6KA3, PAK2, CDK12, CAMK2B, PRKAA1, JAK2, CDK10, MTOR, EIF2AK2, ABL2, NEK6
GOTERM_BP_DIRECT	GO:2001235~positive regulation of apoptotic signaling pathway	4	0.00436319	0.034921	ING5, APAF1, CASP2, TRIM39
GOTERM_MF_DIRECT	GO:0004303~estradiol 17-beta-dehydrogenase activity	3	0.00327239	0.0357958	HSD17B14, HSD17B1, HSD17B8
GOTERM_MF_DIRECT	GO:0005524~ATP binding	59	0.0643571	0.0361408	ADCY7, HELZ2, SLFN5, FER, ACTR3, ACTR2, ATP2B4, PAK2, NUBP2, DHX34, CDK12, PIK3CA, CDK10, IPMK, KIF2A, MYO6, ROCK2, G3BP1, WNK1, MYH9, CDKL3, SRPK1, MAP4K4, RECQL, MAPK6, ASCC3, MB21D1, SMARCA5, UBE2W, EIF2AK2, MYH7B, NEK6, SLC27A5, MYO5A, IFIH1, BMPR2, PRKDC, UBA6, UHMK1, KRAS, TGM2, UCK1, CAMK2B, PRKAA1, MYO5B, CSNK1A1, PDS5B, TAOK1, TRIO, WRN, RPS6KA3, TEP1, JAK2, MTOR, APAF1, PIP4K2A, ABL2, D…
GOTERM_BP_DIRECT	GO:0070125~mitochondrial translational elongation	7	0.00763559	0.0372531	MRPL53, MRPL2, MRPS26, MRPL10, MRPS9, CHCHD1, MRPL43
GOTERM_BP_DIRECT	GO:0032508~DNA duplex unwinding	5	0.00545399	0.0383237	RECQL, NBN, ASCC3, G3BP1, WRN
GOTERM_BP_DIRECT	GO:0006703~estrogen biosynthetic process	3	0.00327239	0.038969	HSD17B14, HSD17B1, HSD17B8
GOTERM_BP_DIRECT	GO:0070126~mitochondrial translational termination	7	0.00763559	0.0391071	MRPL53, MRPL2, MRPS26, MRPL10, MRPS9, CHCHD1, MRPL43
GOTERM_MF_DIRECT	GO:0046872~metal ion binding	78	0.0850822	0.0393865	ARSB, CYB5R4, ZNF292, ILKAP, ADCY7, ZC3HAV1, HELZ2, ZNF580, GNA12, PHF20, ZNF205, ZBTB38, MUTYH, ATP2B4, NUBP2, ZNF540, ZNF444, ZRSR2, POLL, POLH, ROCK2, EXD3, MBNL1, IRF2BP1, ZNF688, PGM2L1, MTF1, ZNF691, MB21D1, MIB2, ADAM17, ZSCAN18, XRN2, ITGA2B, ZNF611, MOB1A, AGFG1, ZNF805, THAP3, GALNT4, ASAP2, BMPR2, ERI1, ASAP1, RSAD1, QTRT1, ITGB1, ZNF32, TMEM129, TROVE2, KRAS, ZNF428, PRR3, ITGAV, ENTP…
GOTERM_BP_DIRECT	GO:0008542~visual learning	5	0.00545399	0.0411328	KRAS, HIF1A, TANC1, MTOR, ITGB1
GOTERM_BP_DIRECT	GO:0031297~replication fork processing	4	0.00436319	0.0425708	MMS22L, CENPS, WRN, CENPX
GOTERM_BP_DIRECT	GO:0006302~double-strand break repair	6	0.00654479	0.0426923	BACH1, NBN, DTX3L, SMARCA5, PRKDC, WRN
GOTERM_BP_DIRECT	GO:0006366~transcription from RNA polymerase II promoter	23	0.0250884	0.0451271	BACH1, TAF2, ELF1, ZNF292, CCNK, ELF4, BMPR2, AFF4, EHF, GRHL3, ELK3, NFYA, USF2, AHR, RNGTT, TMF1, HIF1A, REL, MTF1, KDM5A, TCF12, NFATC3, ZNF768
GOTERM_CC_DIRECT	GO:0055037~recycling endosome	8	0.00872638	0.0455567	MYO5A, RAP2A, RAB17, FCHSD2, RABGEF1, RAB11FIP1, ITGB1, MYO5B
GOTERM_BP_DIRECT	GO:0007010~cytoskeleton organization	10	0.010908	0.0457289	C21ORF2, DIAPH1, MICAL2, PPL, SVIL, RP2, OBSL1, PALLD, DST, PRPF40A
GOTERM_BP_DIRECT	GO:0098779~mitophagy in response to mitochondrial depolarization	3	0.00327239	0.0458803	ATPIF1, SMURF1, CDC37
GOTERM_BP_DIRECT	GO:0031532~actin cytoskeleton reorganization	5	0.00545399	0.0470918	RAP2A, PTPN1, FER, MYH9, PARVA
GOTERM_MF_DIRECT	GO:0046966~thyroid hormone receptor binding	4	0.00436319	0.0484767	HMGN3, NCOA3, TRIP12, MED1
GOTERM_CC_DIRECT	GO:0005761~mitochondrial ribosome	4	0.00436319	0.0492074	CHCHD1, NDUFA7, MRPL57, MRPL43
KEGG_PATHWAY	hsa04919:Thyroid hormone signaling pathway	10	0.010908	0.00283595	NRAS, KRAS, HIF1A, NCOA3, RXRB, ITGAV, PIK3CA, MED14, MTOR, MED1
KEGG_PATHWAY	hsa04810:Regulation of actin cytoskeleton	14	0.0152712	0.00301179	NRAS, KRAS, PAK2, ROCK2, DIAPH1, ITGAV, GNA12, CYFIP1, PIK3CA, ITGA2, PIP4K2A, ITGB1, IQGAP1, ITGA2B
KEGG_PATHWAY	hsa05164:Influenza A	12	0.0130896	0.00531433	TNFRSF10A, IFIH1, NUP98, MYD88, AGFG1, NFKBIB, PIK3CA, JAK2, FAS, EIF2AK2, KPNA1, STAT2
KEGG_PATHWAY	hsa05230:Central carbon metabolism in cancer	7	0.00763559	0.00596906	NRAS, KRAS, HIF1A, PIK3CA, MTOR, TIGAR, SIRT3
KEGG_PATHWAY	hsa05161:Hepatitis B	10	0.010908	0.0126537	NRAS, IFIH1, YWHAZ, KRAS, MYD88, PIK3CA, APAF1, FAS, NFATC3, STAT2
KEGG_PATHWAY	hsa05205:Proteoglycans in cancer	12	0.0130896	0.0144133	NRAS, KRAS, HIF1A, ROCK2, ITGAV, PIK3CA, ITGA2, CAMK2B, FAS, MTOR, ITGB1, IQGAP1
KEGG_PATHWAY	hsa05162:Measles	9	0.00981718	0.0216806	TNFRSF10A, IFIH1, MYD88, NFKBIB, PIK3CA, JAK2, FAS, EIF2AK2, STAT2
KEGG_PATHWAY	hsa05222:Small cell lung cancer	7	0.00763559	0.0223679	RXRB, ITGAV, PIK3CA, ITGA2, APAF1, ITGB1, ITGA2B
KEGG_PATHWAY	hsa04012:ErbB signaling pathway	7	0.00763559	0.0247671	NRAS, KRAS, PAK2, PIK3CA, CAMK2B, MTOR, ABL2
KEGG_PATHWAY	hsa03013:RNA transport	10	0.010908	0.0340291	EIF4G2, NUP153, NUP98, AAAS, CYFIP1, GEMIN8, RPP25L, TGS1, POP5, EIF2B5
KEGG_PATHWAY	hsa04071:Sphingolipid signaling pathway	8	0.00872638	0.0356076	NRAS, PPP2R3B, KRAS, ROCK2, ACER2, GNA12, PIK3CA, CERS4
