# Supplementary material for: Expression level of long non-coding RNA colon adenocarcinoma hypermethylated serves as a novel prognostic biomarker in patients with thyroid carcinoma
Source: Biosci Rep. 2021 Apr 16;41(4):BSR20210284. doi: 10.1042/BSR20210284 (PMC8056003; doi:10.1042/BSR20210284)
Supplement: Supplementary Tables S1-S8 [file BSR-2021-0284_supp1.zip › BSR-2021-0284_suppST3.xlsx]

## Sheet: Sheet1
Table S3. Survival analysis results of CAHM co-expression genes.
ID	P	HR	Low 95%CI	High 95%CI
ZSWIM7	0.0457374	0.274873	0.0774266	0.975833
USF2	0.0672421	0.371229	0.12845	1.07288
TRIO	0.0694524	3.23855	0.910709	11.5166
SDR42E2	0.084119	2.48813	0.884441	6.99966
HYI	0.104013	0.347498	0.0971674	1.24275
FAS	0.110214	0.421072	0.145681	1.21705
ACY1	0.112333	2.30858	0.821928	6.48419
HIRIP3	0.135638	0.41722	0.132354	1.31521
ACTR2	0.138706	2.37588	0.755668	7.46997
TMEM177	0.141842	0.444965	0.151044	1.31083
AGTPBP1	0.147924	2.33414	0.740397	7.35851
CIRBP	0.15774	0.395678	0.109321	1.43212
DTX3L	0.164634	0.474376	0.165702	1.35806
ANKS3	0.171823	2.02923	0.735334	5.5999
PRR25	0.179948	2.03087	0.721032	5.72019
SEC24A	0.18197	2.42121	0.660845	8.87087
AGPS	0.182426	2.20174	0.690088	7.02472
KDM5A	0.183827	2.18211	0.690458	6.89627
CDKL3	0.1874	1.97208	0.718543	5.41249
HPS5	0.194702	1.98367	0.704493	5.58548
D2HGDH	0.201765	0.469902	0.147373	1.4983
C1orf35	0.213332	0.50817	0.174979	1.47581
TMEM259	0.218338	0.509318	0.17396	1.49117
ZCCHC6	0.221985	0.518849	0.181017	1.48717
C19orf68	0.222716	0.531079	0.192035	1.46872
C8orf44	0.231897	1.89008	0.665578	5.36738
TEX22	0.232532	1.83839	0.676567	4.99531
MYD88	0.23259	0.539318	0.195686	1.48638
DST	0.239451	0.542898	0.196212	1.50214
G3BP1	0.242059	1.98896	0.628509	6.29418
FGFBP3	0.253319	1.80043	0.656461	4.93794
SIRT3	0.264325	1.80267	0.640557	5.07308
ARSB	0.265021	1.91979	0.609772	6.04421
TMEM18	0.26616	0.515638	0.16044	1.65721
ARIH2OS	0.266341	1.76615	0.647803	4.81516
C15orf40	0.274944	1.7911	0.629079	5.09959
NUFIP2	0.285401	1.79256	0.614358	5.23028
SMURF1	0.285447	0.575028	0.208327	1.58721
SPTY2D1	0.291545	1.86761	0.585017	5.96219
TEP1	0.2957	0.582369	0.211401	1.60431
CCDC183	0.307555	1.69186	0.616186	4.64533
HDDC2	0.309078	0.547469	0.171477	1.74789
SPAG8	0.331207	0.584636	0.198005	1.72621
ACYP2	0.343369	1.63933	0.589696	4.55729
NUP153	0.345303	1.67014	0.575623	4.84582
PPP1R3F	0.348632	1.63328	0.585475	4.55632
STYX	0.350229	1.66296	0.572059	4.83419
MYO6	0.354615	0.617047	0.221999	1.71508
BACH1	0.355513	1.65883	0.566943	4.85358
CUTC	0.35693	0.615236	0.218886	1.72928
UBXN11	0.357506	0.605016	0.207448	1.76451
P4HTM	0.366595	0.611469	0.2102	1.77875
ADAM17	0.366791	1.60352	0.575059	4.47135
KAT8	0.377335	1.58233	0.571258	4.38291
TCP11L1	0.383363	1.61213	0.550915	4.71752
RING1	0.385335	1.56118	0.571064	4.26799
FAM114A1	0.386159	1.61362	0.546798	4.76184
FMC1	0.389623	1.55425	0.569105	4.24472
FAM47E	0.391482	0.564384	0.152539	2.08819
RMND5B	0.398777	0.625931	0.210817	1.85843
NEK6	0.400962	0.644817	0.231603	1.79526
C19orf67	0.405131	0.648706	0.234179	1.797
CELF2	0.407585	1.59307	0.529187	4.7958
GALT	0.409945	0.634778	0.215344	1.87116
RBM12	0.413666	1.57201	0.531409	4.6503
WRN	0.421719	1.52267	0.545941	4.24686
KLHL18	0.42469	0.662669	0.241298	1.81986
ECH1	0.432305	1.5	0.545225	4.12671
SH2B1	0.440255	1.51104	0.529648	4.31087
FUZ	0.44402	1.48808	0.537766	4.11776
PPP1R35	0.444932	0.671938	0.242269	1.86364
PPIE	0.448777	0.671424	0.239519	1.88215
BEX2	0.459498	0.658211	0.217307	1.99368
ARHGAP32	0.463754	1.47145	0.523618	4.13502
WDR86	0.466676	0.646962	0.200283	2.08984
PPP1R3E	0.467073	1.46022	0.526387	4.05071
NCBP2-AS2	0.470487	1.45513	0.525399	4.03011
UBA6	0.481652	1.47915	0.497111	4.40121
APAF1	0.483658	1.44388	0.51657	4.03581
ZNFX1	0.490908	1.43758	0.511839	4.0377
NAT9	0.500315	1.41568	0.515183	3.89017
TRIM22	0.501839	0.703946	0.252701	1.96098
PITHD1	0.501869	0.687215	0.229952	2.05375
CENPS	0.512414	1.39808	0.51299	3.81027
FAM98C	0.513602	0.708856	0.25245	1.9904
OSMR	0.515413	0.713506	0.25801	1.97314
ELK3	0.520258	0.710312	0.250384	2.01508
CTTNBP2NL	0.520762	0.716466	0.258964	1.98222
RECQL	0.522252	0.717755	0.259913	1.9821
ECHDC2	0.524193	1.39481	0.500943	3.88367
ENDOV	0.531197	1.37939	0.50404	3.77491
NBN	0.531274	1.41612	0.476504	4.20853
AGFG1	0.532496	0.724033	0.262667	1.99577
NCOA3	0.532978	0.726314	0.265795	1.98473
SAT2	0.533326	1.37683	0.503403	3.7657
HSD17B1	0.53749	1.36964	0.503952	3.72241
FBXO44	0.543138	0.713448	0.240278	2.11841
ACYP1	0.544305	0.727247	0.259752	2.03613
ZNF428	0.547027	0.736824	0.272704	1.99084
RP2	0.55314	1.36725	0.486293	3.84411
ATG4B	0.554589	0.723139	0.246757	2.1192
C12orf10	0.568512	1.34117	0.489005	3.67837
MYH7B	0.56972	1.33214	0.49559	3.58079
IFT43	0.573659	0.734126	0.250153	2.15444
PAM16	0.575724	1.33725	0.483275	3.70024
SLFN5	0.577145	0.747263	0.26835	2.08088
WBP1	0.600694	1.31378	0.472826	3.65041
EIF2AK2	0.601441	1.31912	0.466594	3.7293
SEC24D	0.609551	1.32637	0.44866	3.92112
BZW1	0.611839	1.30455	0.467201	3.64268
UROD	0.613063	0.751593	0.248502	2.27319
TOP1	0.61698	0.77062	0.277576	2.13943
C6orf226	0.62288	1.28819	0.469517	3.53436
HEXIM2	0.632586	0.766394	0.257487	2.28112
NPAT	0.636045	1.28487	0.454991	3.62843
NCEH1	0.639428	1.2921	0.442276	3.77481
C6orf48	0.63943	1.26853	0.46896	3.43137
CTU1	0.641324	0.78941	0.291894	2.13492
KIF2A	0.648261	1.27124	0.453329	3.56487
REL	0.648567	1.26322	0.46246	3.45049
DDX51	0.649476	1.26237	0.462195	3.44785
MACROD1	0.654178	1.25546	0.463991	3.39703
B9D1	0.663313	0.795783	0.284552	2.2255
MUTYH	0.669729	0.798248	0.283425	2.24821
C11orf71	0.6698	1.26846	0.425198	3.78407
SDHAF1	0.675616	1.24135	0.450926	3.41732
SEC23A	0.681431	0.809508	0.29514	2.22031
CMTM6	0.683836	0.805455	0.284336	2.28166
SPRYD4	0.688055	0.809445	0.288397	2.27188
CATIP	0.688111	1.22636	0.452832	3.32122
MORN1	0.689924	1.22861	0.446837	3.37815
MTERF2	0.695604	1.21896	0.452111	3.28648
TBC1D2B	0.701454	0.823097	0.304218	2.22698
DOCK7	0.702325	0.82288	0.3028	2.23624
ASCC3	0.702425	0.825395	0.308408	2.20901
EIF2B5	0.718499	0.815841	0.26976	2.46737
ACBD4	0.721232	0.827122	0.291595	2.34617
METTL23	0.721793	0.833673	0.306277	2.26922
TUSC2	0.726994	1.19756	0.435259	3.29492
NAA15	0.727635	1.19898	0.431803	3.32918
ORAOV1	0.729611	0.827277	0.282286	2.42444
SVIL	0.730922	0.837913	0.305837	2.29566
MYO5A	0.734397	1.19569	0.425822	3.35747
SDHAF4	0.738243	1.19178	0.425894	3.33498
ABL2	0.740155	0.843703	0.30902	2.30352
FAM3A	0.744006	1.18325	0.431003	3.2484
GOLIM4	0.748165	0.843545	0.298556	2.38337
AP4E1	0.748409	0.849481	0.313492	2.30187
TMEM42	0.749717	0.845793	0.302263	2.3667
TMEM80	0.749851	0.837972	0.282684	2.48403
PAK2	0.750883	1.18094	0.422978	3.29716
TSR2	0.752038	0.835858	0.274849	2.54197
SRPK1	0.755877	1.17504	0.42503	3.24855
TIGD5	0.760075	1.16997	0.427199	3.20419
EID2B	0.760453	0.855178	0.31281	2.33794
MFSD3	0.761425	0.855468	0.312279	2.3435
C14orf79	0.761605	1.16924	0.425804	3.21068
POLR1C	0.762124	0.852093	0.302262	2.40209
GNA12	0.762889	1.18382	0.395518	3.5433
MKS1	0.765985	0.85437	0.303053	2.40864
TCTE3	0.766668	1.18564	0.385015	3.65117
OXSM	0.769386	1.16384	0.422074	3.20919
LHPP	0.777495	1.16593	0.402014	3.38147
RAB24	0.777895	1.15717	0.419638	3.19093
RABGEF1	0.785641	0.867213	0.310623	2.42113
PDRG1	0.786782	1.1548	0.406993	3.27662
SCRN2	0.78845	1.14955	0.415332	3.18173
ILKAP	0.793287	0.862298	0.284713	2.61161
ZNF599	0.794086	0.871792	0.311144	2.44267
RRNAD1	0.804561	0.880966	0.322848	2.40392
PRICKLE4	0.805036	0.872217	0.294552	2.58278
C1orf204	0.805316	1.13243	0.421209	3.04459
GAS8	0.81284	1.13835	0.389418	3.32763
CCHCR1	0.818159	1.12711	0.406413	3.12582
DUSP28	0.818806	1.12629	0.407139	3.11571
SEC31A	0.821426	1.12191	0.413193	3.04623
FOXN3	0.821747	0.890946	0.326278	2.43285
PIGBOS1	0.822604	0.889476	0.31949	2.47634
ZDHHC20	0.822614	0.892345	0.329655	2.4155
HSD17B8	0.824567	1.12427	0.399098	3.16712
SNRPA	0.831496	1.11785	0.4006	3.11931
TUBG2	0.833356	1.11526	0.403701	3.08098
ARL16	0.833548	0.898627	0.331624	2.43508
LETMD1	0.839429	0.901064	0.328936	2.46831
OSBPL8	0.840432	1.11182	0.396198	3.12001
MOB1A	0.842864	1.10948	0.397191	3.09915
NRAS	0.845967	1.10539	0.402243	3.03768
TMEM242	0.846432	0.90423	0.326454	2.50458
TMOD3	0.846977	1.10507	0.400585	3.0485
TTC36	0.852406	0.908284	0.329688	2.50231
COA5	0.860782	1.09758	0.38774	3.10692
GABPB1	0.861309	0.915133	0.338372	2.47499
SLC26A2	0.862317	0.911924	0.321685	2.58516
MRPL43	0.871173	0.919821	0.334982	2.52572
LRRC29	0.88597	0.928086	0.33466	2.57378
CDK10	0.887236	1.0856	0.348868	3.37813
SWSAP1	0.891123	1.07345	0.389097	2.96143
TIGD1	0.895851	1.06888	0.394266	2.89781
ZNF580	0.897453	1.06675	0.399298	2.84989
KLHDC9	0.900122	0.938491	0.348248	2.52913
FRA10AC1	0.901363	0.936341	0.330897	2.64957
COPB2	0.903244	1.06387	0.392084	2.88667
ACADVL	0.903995	0.939257	0.339271	2.60029
PDLIM5	0.913859	1.05866	0.3769	2.9736
PCED1A	0.91432	0.945861	0.343144	2.60722
ZNF219	0.91433	0.946615	0.3484	2.57198
DNAJC19	0.917784	1.05479	0.383068	2.90442
METTL17	0.926092	1.05124	0.365718	3.02176
AHR	0.93062	1.04566	0.382737	2.85679
THAP3	0.934642	0.959177	0.354219	2.59732
BOLA1	0.937001	0.96092	0.357583	2.58224
PICALM	0.943105	0.963853	0.350675	2.64921
BCL9L	0.944489	1.03663	0.376604	2.85337
TMTC3	0.948838	1.0352	0.35987	2.97783
TBC1D17	0.951836	1.03243	0.366538	2.90804
TEAD1	0.956111	0.972615	0.361814	2.61455
POLL	0.957831	1.0273	0.378476	2.78843
ZNF771	0.962484	1.025	0.366388	2.86749
POLH	0.974272	1.0165	0.375906	2.74877
TRMT61A	0.975891	1.01564	0.371117	2.77954
MBNL1	0.977704	1.01443	0.371447	2.77043
AAAS	0.986614	1.0087	0.366697	2.7747
ING4	0.987463	0.991894	0.359419	2.73735
SLC30A7	0.990135	0.993526	0.354868	2.78158
