# Supplementary material for: Expression level of long non-coding RNA colon adenocarcinoma hypermethylated serves as a novel prognostic biomarker in patients with thyroid carcinoma
Source: Biosci Rep. 2021 Apr 16;41(4):BSR20210284. doi: 10.1042/BSR20210284 (PMC8056003; doi:10.1042/BSR20210284)
Supplement: Supplementary Tables S1-S8 [file BSR-2021-0284_supp1.zip › BSR-2021-0284_suppST4.xlsx]

## Sheet: Sheet1
Table S4. Differentially expressed genes between low- and high-CAHM phenotypes THCA patients.
ID	logFC	PValue	FDR
MYH2	-8.27773	1.26852e-37	8.94864e-35
XIRP2	-7.57215	4.52595e-46	6.13998e-43
MYL1	-7.43722	3.42927e-30	7.65552e-28
AKR1B10	-6.24931	2.78512e-61	9.82366e-58
NRAP	-6.17844	4.62702e-51	1.02003e-47
CSRP3	-5.91026	5.54633e-30	1.15077e-27
MYL2	-5.74237	1.72643e-48	2.76794e-45
MYH7	-5.55414	4.05965e-66	1.7899e-62
CKM	-5.3762	6.56108e-73	3.85704e-69
SERPINB11	-5.27755	2.63504e-20	8.01235e-19
LMOD2	-5.20285	1.82627e-35	1.0065e-32
MYH1	-5.09511	1.74836e-30	4.00443e-28
PPY	-5.08579	4.43688e-31	1.16789e-28
NR0B1	-4.84582	2.38045e-28	3.33187e-26
SMYD1	-4.781	1.39153e-23	7.81563e-22
ACTA1	-4.62338	2.75886e-73	2.43276e-69
CLEC4M	-4.46654	5.48234e-36	3.22288e-33
ATP12A	-4.20173	1.60951e-44	2.02753e-41
PPP1R3A	-4.15855	3.96584e-16	6.15141e-15
SLN	-4.00027	1.9654e-31	5.59061e-29
CYP4F3	-3.77648	5.85099e-52	1.47412e-48
MYBPC1	-3.76277	8.19625e-53	2.40915e-49
KRT6B	-3.62838	2.12108e-23	1.15455e-21
ACTN2	-3.54611	3.65627e-50	6.44819e-47
HOXC10	-3.49153	2.43071e-32	8.57359e-30
COL6A5	-3.36152	1.76208e-24	1.17713e-22
XIRP1	-3.27441	9.2746e-48	1.36306e-44
TRDN	-3.2394	3.60473e-18	7.68719e-17
GPX2	-3.21052	2.50863e-50	4.91579e-47
KRT6A	-3.1691	1.20533e-25	1.01709e-23
C10orf71	-3.16654	2.05448e-12	1.75207e-11
AKR1C2	-3.16488	3.12938e-41	3.06609e-38
DHRS2	-3.11426	1.84215e-40	1.62441e-37
REG1A	-3.04059	5.30515e-10	3.02397e-09
MYF6	-3.03367	5.01746e-15	6.56927e-14
AC104831.1	-2.95111	5.81476e-15	7.55705e-14
CLCA2	-2.93806	3.12219e-29	5.39833e-27
KRT75	-2.91857	2.82249e-18	6.19894e-17
SMPX	-2.78275	7.41693e-20	2.0697e-18
CACNA1S	-2.74725	6.43089e-24	3.84458e-22
HOXA11	-2.73848	4.35779e-30	9.37243e-28
HOXA9	-2.73758	1.2839e-34	6.11971e-32
KRT23	-2.72666	3.91389e-27	4.39652e-25
MYPN	-2.71977	5.45698e-20	1.56233e-18
COX6A2	-2.58035	9.78828e-18	1.955e-16
ASB5	-2.56644	5.53825e-14	6.10493e-13
KRT5	-2.53502	3.91265e-19	9.90008e-18
PLEKHS1	-2.48343	4.17145e-30	9.08243e-28
MYH8	-2.44911	4.59362e-14	5.14695e-13
ROS1	-2.44795	1.2759e-13	1.33226e-12
DSG3	-2.42295	1.58981e-15	2.23766e-14
ANKRD1	-2.41012	9.05759e-32	2.80245e-29
SERPINB5	-2.4088	1.17765e-19	3.20017e-18
KRT16	-2.38031	6.86304e-20	1.92733e-18
LIPK	-2.31596	1.90379e-15	2.65416e-14
NTRK1	-2.30219	1.56642e-17	3.00931e-16
KRT6C	-2.29406	6.81519e-13	6.26003e-12
MYOT	-2.28635	8.90889e-34	3.57085e-31
HP	-2.27211	1.00334e-18	2.39768e-17
FST	-2.26901	5.68703e-35	2.9499e-32
ABRA	-2.25443	7.11706e-18	1.4578e-16
PITX1	-2.25274	1.16853e-24	8.05007e-23
MYO18B	-2.20135	2.48735e-20	7.58944e-19
VGLL2	-2.14382	5.17591e-08	2.12087e-07
SLC47A2	-2.09908	8.60065e-36	4.89294e-33
HOXA10	-2.09516	1.14906e-28	1.76216e-26
KLHL40	-2.0832	5.55466e-15	7.24035e-14
MRGPRX2	-2.06425	2.90354e-13	2.84641e-12
MYOZ2	-2.0439	5.39928e-23	2.73626e-21
HSPB3	-1.99766	2.96287e-10	1.76471e-09
FCRL1	-1.95233	8.49183e-16	1.25324e-14
LGSN	-1.92592	1.32509e-12	1.16323e-11
CACNG7	-1.9207	2.62526e-10	1.57641e-09
NYAP2	-1.91067	4.63886e-14	5.19434e-13
KRT17	-1.90973	2.4496e-17	4.57155e-16
CXCL6	-1.9068	2.08862e-13	2.10726e-12
ANXA8	-1.90447	9.35205e-13	8.43214e-12
MYOG	-1.90436	2.59297e-10	1.55914e-09
CTAG2	-1.89321	0.000223596	0.000506074
AMTN	-1.88603	6.26108e-18	1.29329e-16
HFE2	-1.87744	6.35506e-12	4.98124e-11
CASQ1	-1.86847	1.69171e-30	3.92565e-28
AKR1C1	-1.8557	4.3478e-24	2.72875e-22
AC008878.3	-1.84419	1.09751e-14	1.36212e-13
ALK	-1.82543	1.12175e-22	5.2615e-21
CALML3	-1.80819	4.84903e-09	2.33463e-08
PAX5	-1.80267	3.55076e-12	2.92191e-11
CEACAM6	-1.78819	4.82951e-16	7.3807e-15
CXCR5	-1.78781	6.39629e-15	8.25201e-14
ASAH2	-1.78554	4.08022e-33	1.56432e-30
FER1L6	-1.774	3.37555e-13	3.26735e-12
SLC9A4	-1.77319	1.04496e-13	1.10353e-12
GPR87	-1.77208	4.54011e-18	9.55481e-17
B3GNT6	-1.74991	2.7613e-17	5.11e-16
SLITRK6	-1.73604	7.80755e-11	5.12254e-10
MUC16	-1.72809	1.35532e-15	1.93056e-14
CALML5	-1.72735	3.60233e-06	1.09858e-05
KCNS1	-1.72039	3.26494e-21	1.15392e-19
PTH2R	-1.71265	4.92382e-24	3.05762e-22
DPYS	-1.70477	2.99303e-18	6.49262e-17
CGA	-1.6774	1.46063e-11	1.07556e-10
ADGRF2	-1.67643	2.0354e-18	4.56696e-17
KERA	-1.67596	1.2739e-09	6.7589e-09
NECAB2	-1.67224	1.67975e-21	6.26301e-20
USP41	-1.66599	4.94253e-14	5.50293e-13
MB	-1.65184	2.15924e-18	4.82031e-17
CLEC4G	-1.64811	6.02264e-17	1.06535e-15
CEACAM8	-1.63988	7.78179e-11	5.11134e-10
RAB27B	-1.63551	7.22911e-18	1.47903e-16
TNNT3	-1.62177	1.87649e-16	3.08999e-15
ALX1	-1.61953	4.11383e-09	2.00585e-08
SLC6A14	-1.61638	4.08672e-15	5.44772e-14
LAMA3	-1.61625	9.01573e-27	9.40836e-25
WFDC12	-1.60738	2.9605e-12	2.47682e-11
ATP1B4	-1.59441	1.40728e-10	8.83228e-10
CYP24A1	-1.58065	1.60477e-15	2.25692e-14
ADGRF4	-1.58014	3.31609e-14	3.8149e-13
ASB15	-1.57815	7.14375e-08	2.86334e-07
MME	-1.57752	1.01754e-21	3.9527e-20
INSRR	-1.56158	1.6942e-14	2.02843e-13
FBXO40	-1.55477	8.56546e-10	4.703e-09
CAV3	-1.54452	1.88312e-09	9.71928e-09
IL31RA	-1.54446	1.27898e-12	1.12612e-11
COL11A1	-1.53742	5.37056e-09	2.56542e-08
PKHD1	-1.52346	3.72136e-14	4.22873e-13
EPYC	-1.51472	3.70464e-06	1.12822e-05
SPON1	-1.50941	1.74213e-18	3.96441e-17
CA10	-1.50396	2.60868e-09	1.31448e-08
PRSS12	-1.50348	5.78343e-23	2.89763e-21
IGF2	-1.49547	1.09043e-09	5.86206e-09
SERPINB3	-1.49472	3.082e-06	9.51079e-06
VTCN1	-1.48357	8.59345e-10	4.71691e-09
CALB2	-1.48183	4.04244e-12	3.29295e-11
MMP10	-1.4656	1.7888e-11	1.29664e-10
SPATA19	-1.46527	3.44841e-10	2.02991e-09
CPAMD8	-1.45823	3.61548e-19	9.21425e-18
WISP1	-1.44955	3.32704e-18	7.13817e-17
S100A7	-1.44923	1.02324e-06	3.41261e-06
IGFL1	-1.44871	3.71573e-09	1.82232e-08
ANGPTL7	-1.44528	1.43881e-12	1.2568e-11
CR2	-1.43722	1.84585e-09	9.53807e-09
GLRA3	-1.43348	1.18683e-09	6.32928e-09
SYNPO2L	-1.41822	5.00359e-19	1.23937e-17
ANKRD34B	-1.4144	3.39279e-12	2.80521e-11
OR8G5	-1.40394	1.06417e-07	4.15305e-07
DAZL	-1.40276	5.94591e-08	2.41618e-07
ADAM12	-1.40034	9.05489e-18	1.81882e-16
TNNI2	-1.39427	3.19635e-17	5.84759e-16
EHF	-1.39281	1.63422e-23	9.09184e-22
AKR1C3	-1.38812	9.25178e-20	2.5415e-18
CHRND	-1.38576	3.14084e-08	1.33378e-07
DSC3	-1.37827	1.82186e-10	1.12148e-09
CILP	-1.37411	2.70357e-12	2.27157e-11
METTL11B	-1.37299	1.38099e-05	3.82162e-05
SPOCK3	-1.37231	4.80365e-09	2.31468e-08
CR1	-1.36683	4.67296e-18	9.79932e-17
WNT7A	-1.36399	1.12854e-10	7.19296e-10
SERPIND1	-1.36388	7.77959e-10	4.30367e-09
AMPD1	-1.36214	3.44593e-07	1.24432e-06
P2RY10	-1.35449	3.05055e-16	4.8468e-15
LY6D	-1.35392	9.45606e-08	3.71584e-07
TMPRSS11E	-1.35019	1.17629e-08	5.3384e-08
LRRC15	-1.34952	2.096e-08	9.12717e-08
OR6T1	-1.34657	3.59187e-08	1.50609e-07
SERPINB2	-1.34356	4.70176e-10	2.70186e-09
KLHL13	-1.33982	4.05718e-28	5.33973e-26
ACTBL2	-1.33599	3.38444e-15	4.5668e-14
TNFSF11	-1.33233	4.13384e-13	3.94078e-12
KCNG4	-1.33113	9.42379e-07	3.16026e-06
CST2	-1.32704	3.11129e-07	1.13229e-06
WNT2	-1.32455	2.6033e-10	1.56482e-09
GPR12	-1.32061	1.78718e-08	7.85609e-08
FCRL3	-1.31975	6.57186e-12	5.13975e-11
ADAM23	-1.31837	7.34421e-21	2.41646e-19
VCAN	-1.30896	2.29116e-17	4.30319e-16
HOXC13	-1.30706	4.05622e-06	1.22766e-05
CACNG1	-1.30619	2.7376e-09	1.37394e-08
GPR15	-1.30585	1.16148e-08	5.2807e-08
FCRL2	-1.30554	3.07837e-07	1.12147e-06
CADM2	-1.30389	1.40929e-10	8.84177e-10
MS4A8	-1.30355	3.78169e-07	1.35667e-06
SLC6A20	-1.30313	2.03085e-09	1.04207e-08
TCN1	-1.30263	8.04941e-06	2.31544e-05
SHD	-1.29951	1.3346e-08	6.00739e-08
KRT13	-1.29885	1.38293e-10	8.69185e-10
NETO1	-1.29245	1.07655e-11	8.09636e-11
CXCL11	-1.29102	2.03052e-12	1.73331e-11
XDH	-1.28562	1.92401e-10	1.17983e-09
ALPK2	-1.28549	1.33162e-09	7.05452e-09
STMN2	-1.28485	3.84607e-10	2.24081e-09
IL21	-1.2832	9.32842e-06	2.65777e-05
L1CAM	-1.28018	9.22167e-16	1.3519e-14
CCL20	-1.27766	1.66219e-12	1.43698e-11
AICDA	-1.27688	4.58206e-06	1.37548e-05
GALNT13	-1.27504	2.81752e-11	1.986e-10
BEST3	-1.27402	6.74718e-05	0.000166634
AZGP1	-1.27203	5.10693e-06	1.51907e-05
AMER2	-1.2701	1.26643e-05	3.5245e-05
MUC4	-1.26956	1.94582e-16	3.19818e-15
MCEMP1	-1.26903	5.65929e-10	3.2113e-09
SPTSSB	-1.26797	2.76043e-16	4.42171e-15
HOXA7	-1.26728	7.63811e-12	5.91593e-11
TREML2	-1.26466	2.58119e-18	5.71164e-17
APCDD1L	-1.26012	9.48695e-12	7.19002e-11
TMEM40	-1.25972	4.12988e-11	2.82967e-10
CLEC17A	-1.2597	1.94254e-12	1.66223e-11
CXCL5	-1.25487	2.31497e-09	1.17589e-08
IL1RL1	-1.25331	8.37624e-09	3.8936e-08
CACNG6	-1.25296	2.37831e-06	7.49532e-06
COL3A1	-1.25141	6.07811e-17	1.07408e-15
HOXC8	-1.25121	2.18168e-09	1.11267e-08
FXYD3	-1.24902	1.94101e-09	9.98032e-09
MMP12	-1.24888	3.57329e-09	1.75637e-08
KLHL41	-1.24825	3.84576e-19	9.75882e-18
CD70	-1.24658	8.12342e-11	5.312e-10
GPR174	-1.24591	9.16074e-14	9.76776e-13
FCRL4	-1.23985	6.20393e-06	1.82092e-05
HCAR2	-1.23739	8.06842e-16	1.1958e-14
IL36A	-1.23594	1.30678e-07	5.03635e-07
LRRN4	-1.23534	1.20812e-15	1.73788e-14
STEAP1	-1.23254	3.6711e-14	4.1824e-13
CCR8	-1.23236	3.07822e-14	3.5482e-13
GPA33	-1.23034	1.03689e-17	2.0593e-16
FGF5	-1.22781	3.77569e-06	1.14787e-05
CD5L	-1.22599	3.65129e-06	1.11274e-05
TNFSF9	-1.22042	5.92844e-14	6.51427e-13
CORIN	-1.21985	1.66724e-22	7.53936e-21
BPIFB1	-1.21936	6.11938e-06	1.79809e-05
STAB2	-1.21854	6.73612e-12	5.25876e-11
NLRP10	-1.21687	1.43047e-08	6.40622e-08
CLIC5	-1.21342	2.5073e-27	2.89011e-25
COL1A1	-1.21039	4.89282e-13	4.62928e-12
POSTN	-1.20405	1.1751e-13	1.23357e-12
IL17REL	-1.19681	2.21893e-11	1.5869e-10
HMGCS2	-1.19267	0.000178735	0.0004106
CCR9	-1.19267	7.93138e-10	4.38214e-09
HLA-G	-1.18794	2.60807e-13	2.58404e-12
HOXA6	-1.18657	1.33563e-08	6.00745e-08
FCER2	-1.18328	7.05199e-07	2.4201e-06
CCL11	-1.18216	3.43278e-06	1.05022e-05
CXCL13	-1.18138	6.61449e-06	1.93038e-05
GBP6	-1.17907	6.01375e-22	2.41591e-20
KCNA7	-1.17745	1.57637e-10	9.78212e-10
RIMS1	-1.17184	9.9215e-15	1.24272e-13
SMR3B	-1.1698	0.00146864	0.00289201
UBD	-1.16865	8.87938e-08	3.51035e-07
IBSP	-1.16834	8.51658e-09	3.95155e-08
HHIPL2	-1.16808	3.22038e-07	1.16885e-06
LMOD3	-1.16346	4.24076e-16	6.5433e-15
CXCL9	-1.1629	1.84523e-09	9.53765e-09
NDST4	-1.16075	0.000569785	0.00120416
BEND4	-1.16024	2.25497e-08	9.77598e-08
KRT14	-1.16017	9.51419e-08	3.73702e-07
ZNF469	-1.15864	7.46535e-22	2.96529e-20
ABCB11	-1.15727	4.78484e-07	1.69404e-06
TPSD1	-1.15476	1.71549e-06	5.51181e-06
NPBWR1	-1.14898	1.0597e-08	4.84533e-08
MMP13	-1.14668	0.000577623	0.0012197
GPR31	-1.14414	4.06377e-08	1.6911e-07
UCN2	-1.14399	2.73513e-07	1.00389e-06
VSNL1	-1.14382	1.15713e-11	8.64346e-11
RPL3L	-1.14269	9.815e-10	5.32771e-09
CLEC6A	-1.14263	7.41706e-12	5.75483e-11
FOXA1	-1.13557	6.05695e-12	4.76877e-11
GRIK3	-1.13504	1.52512e-12	1.32498e-11
CD177	-1.13279	0.000172398	0.000397024
PTPRN	-1.13224	1.46919e-09	7.7115e-09
DHRS9	-1.12866	5.80036e-13	5.40672e-12
FCRLA	-1.12548	5.89556e-06	1.73811e-05
UMOD	-1.12509	0.00514492	0.00913019
SEMA3C	-1.12376	7.84471e-17	1.36439e-15
CCR6	-1.12154	1.06329e-14	1.32454e-13
LUZP2	-1.1181	4.42648e-09	2.1423e-08
IL6	-1.11775	2.64122e-09	1.3286e-08
NCCRP1	-1.11609	8.61602e-14	9.226e-13
IL7R	-1.10863	1.52995e-13	1.57883e-12
PPP1R27	-1.1073	7.04539e-08	2.82778e-07
TNFRSF9	-1.10625	2.10089e-13	2.11843e-12
MLN	-1.10589	0.00152105	0.00298589
SLC19A3	-1.10575	6.37464e-11	4.24559e-10
CSF3	-1.10489	9.59621e-06	2.72614e-05
LYZ	-1.09656	1.56166e-13	1.60779e-12
COL1A2	-1.0925	8.81757e-15	1.11244e-13
IL1R2	-1.09065	1.00518e-12	8.99869e-12
TP63	-1.0904	9.14392e-11	5.91788e-10
HDC	-1.09018	1.11445e-09	5.97761e-09
DCLK1	-1.08827	4.04175e-20	1.18281e-18
FLT3	-1.08687	1.76846e-12	1.52661e-11
RGS13	-1.08653	3.89926e-06	1.18279e-05
DCC	-1.08631	6.80168e-09	3.19964e-08
GSTA1	-1.08211	7.35658e-06	2.12724e-05
CRYBG2	-1.08198	4.18512e-18	8.84998e-17
XKR4	-1.08135	3.80798e-09	1.86445e-08
AHNAK2	-1.08039	4.07907e-14	4.60553e-13
MOGAT2	-1.07997	0.000349275	0.00076567
LAX1	-1.07943	9.26919e-09	4.27712e-08
FAM129C	-1.07931	4.1533e-10	2.40314e-09
SAA2	-1.07796	1.30647e-05	3.6302e-05
CLEC4C	-1.07784	7.68865e-07	2.62328e-06
IL12B	-1.07702	3.06124e-09	1.5207e-08
STAP1	-1.07674	1.35996e-08	6.10752e-08
GUCA1A	-1.07549	3.13771e-06	9.6624e-06
GPR37	-1.07403	6.4691e-11	4.302e-10
FUT9	-1.07145	8.36088e-05	0.000202991
TRAT1	-1.07042	8.90231e-10	4.87581e-09
CCR4	-1.06677	1.85067e-11	1.33874e-10
MICALCL	-1.06656	3.60682e-20	1.06728e-18
OLFM4	-1.06607	8.83636e-07	2.97913e-06
VGLL1	-1.0653	1.12076e-06	3.70769e-06
FAM196B	-1.06346	9.04861e-06	2.58264e-05
LGR5	-1.06102	5.02384e-06	1.49638e-05
GREM1	-1.06055	8.94381e-08	3.53345e-07
VGLL3	-1.05915	2.54265e-17	4.7252e-16
XCR1	-1.05842	8.02547e-09	3.74041e-08
KIAA0319	-1.05716	9.50905e-17	1.63452e-15
TGM4	-1.05523	1.41396e-07	5.43043e-07
TTC24	-1.05228	4.36117e-08	1.80718e-07
PTPRC	-1.05078	7.78751e-17	1.35578e-15
TLR10	-1.05041	1.55548e-11	1.14064e-10
RBP4	-1.04838	9.86929e-11	6.34773e-10
ST6GALNAC5	-1.04626	1.92976e-07	7.24265e-07
ERICH3	-1.04503	5.96487e-07	2.07652e-06
TREML4	-1.0423	8.49609e-07	2.87044e-06
FAM83E	-1.03892	8.41065e-07	2.8443e-06
PMP2	-1.03874	0.000593053	0.00124989
ITK	-1.03745	4.96527e-13	4.68526e-12
KLHL34	-1.03699	4.66774e-08	1.92607e-07
RAB3C	-1.03574	4.1931e-14	4.72521e-13
CNTN1	-1.03567	4.46516e-07	1.58829e-06
NXPE4	-1.03558	3.09763e-05	8.11735e-05
ICOS	-1.03447	3.06162e-10	1.81984e-09
CHST6	-1.03366	1.79698e-13	1.83294e-12
MMP20	-1.03318	5.43366e-07	1.90665e-06
DES	-1.03236	3.92661e-07	1.40523e-06
CPLX2	-1.03224	0.000181375	0.000416314
THBS2	-1.03117	4.16774e-13	3.97095e-12
COL12A1	-1.02827	8.81824e-15	1.11244e-13
PLEKHG7	-1.02711	8.50092e-06	2.43657e-05
CXCL10	-1.02454	8.439e-10	4.64224e-09
COL17A1	-1.02212	7.66277e-10	4.24303e-09
COL6A3	-1.02131	4.06455e-15	5.42227e-14
WT1	-1.02104	1.38282e-06	4.50669e-06
ZNF831	-1.02058	1.44048e-11	1.06116e-10
TNR	-1.01803	2.26265e-08	9.80687e-08
UPK1B	-1.01056	4.90576e-05	0.000124147
ITGA4	-1.00991	3.10192e-20	9.31951e-19
TXLNB	-1.00981	1.07786e-12	9.60543e-12
SLC24A2	-1.00981	6.68604e-05	0.000165277
NIPAL4	-1.00764	1.14071e-12	1.01246e-11
AC005324.3	-1.00755	8.10095e-10	4.47162e-09
PROM1	-1.00569	2.79043e-07	1.02354e-06
FCAMR	-1.00271	0.000530996	0.00112705
DAW1	-1.00267	5.46265e-10	3.11173e-09
CYP4F11	-1.00213	1.43333e-07	5.50006e-07
MYADML2	-1.00178	1.8354e-06	5.87674e-06
COL10A1	-1.0009	1.27019e-06	4.16607e-06
KRTAP5-10	1.00017	7.65576e-15	9.74851e-14
PLP1	1.00069	7.92638e-05	0.000193427
MTRNR2L1	1.00132	0.000878016	0.00180369
AC114296.1	1.00239	2.87102e-05	7.56737e-05
HSD17B2	1.00333	1.74536e-05	4.75091e-05
SBSPON	1.00352	6.78723e-15	8.71341e-14
EEF1G	1.00583	9.45476e-25	6.75078e-23
ORM1	1.00796	4.26884e-09	2.07454e-08
SP5	1.01267	1.58329e-11	1.15862e-10
SEZ6L	1.0203	1.25039e-07	4.83595e-07
RBFOX1	1.02135	1.80508e-05	4.90514e-05
LRTM2	1.02388	3.61639e-05	9.35306e-05
NKX2-3	1.02789	9.14764e-06	2.61048e-05
PNMA8C	1.02903	5.71016e-09	2.71367e-08
CCER2	1.03318	1.13902e-21	4.38598e-20
NPIPB13	1.03566	9.01334e-10	4.93203e-09
SLC7A14	1.04645	1.71095e-06	5.49925e-06
PCP2	1.0477	1.67072e-31	4.83029e-29
AHSG	1.04862	2.88536e-06	8.95726e-06
CDH18	1.05194	0.00017735	0.000407788
SIX2	1.05531	3.1516e-10	1.8697e-09
LCN8	1.0572	2.98488e-11	2.09393e-10
NCAN	1.05999	5.70461e-13	5.32591e-12
MT1H	1.06053	4.71252e-05	0.000119686
ALDH1L1	1.06626	6.62873e-09	3.12411e-08
GPR37L1	1.06705	3.12135e-11	2.17926e-10
C19orf81	1.0729	4.16042e-08	1.72887e-07
CASR	1.0736	0.00164766	0.00321155
ESRRB	1.08089	1.11266e-11	8.34658e-11
NWD2	1.08632	0.00154242	0.00302312
LHX8	1.08651	2.35738e-06	7.43469e-06
CATSPERZ	1.09333	1.97376e-09	1.01426e-08
HAPLN2	1.09526	5.40567e-15	7.06704e-14
FAM183A	1.0972	2.20177e-05	5.90937e-05
PLG	1.10103	0.000190618	0.000436079
PYDC1	1.10515	1.14343e-11	8.55563e-11
ATOH7	1.10656	1.14346e-16	1.93533e-15
KCNK17	1.10868	2.98821e-10	1.77861e-09
POPDC3	1.1138	1.21281e-05	3.38649e-05
QPRT	1.11502	1.16022e-14	1.43189e-13
AVP	1.11641	4.7665e-07	1.68867e-06
KCNK16	1.11717	4.36821e-05	0.000111632
PRR35	1.12118	1.11778e-06	3.69922e-06
PLD5	1.12168	6.49214e-08	2.62303e-07
SFTPA2	1.12307	0.000115243	0.000272361
DLX5	1.12606	6.41075e-17	1.12722e-15
PGC	1.13035	2.91109e-06	9.03237e-06
FAM19A2	1.13123	1.23987e-12	1.09331e-11
NEUROG2	1.13256	0.000124136	0.000292058
INHBE	1.13647	2.57669e-10	1.55075e-09
GRIA2	1.13962	3.52343e-07	1.26944e-06
C1orf87	1.14217	4.43976e-05	0.000113281
ISL1	1.15159	0.000435836	0.00093851
PLA2G12B	1.16211	4.30601e-12	3.48193e-11
PRAMEF17	1.16585	6.91144e-05	0.000170262
LCN6	1.18317	3.47052e-09	1.71015e-08
TMEM190	1.18896	8.01674e-08	3.19077e-07
CTRB1	1.19251	7.60749e-08	3.03817e-07
TCF15	1.19314	1.40095e-24	9.50278e-23
APOH	1.19828	0.000605217	0.00127355
AC005324.4	1.20199	3.34073e-13	3.23543e-12
SCT	1.2044	3.3463e-15	4.52226e-14
PIWIL1	1.20948	8.3763e-11	5.4652e-10
MT3	1.21617	6.27176e-10	3.52629e-09
C19orf67	1.21987	8.31946e-30	1.64856e-27
CT83	1.23663	0.0105464	0.0176083
AADAC	1.24235	1.25967e-06	4.13467e-06
KLK5	1.24249	2.43768e-07	9.01605e-07
C1QTNF4	1.24339	2.5447e-15	3.49519e-14
MTRNR2L12	1.24534	3.55538e-14	4.0718e-13
NTNG2	1.25567	5.06584e-18	1.06106e-16
EDN3	1.26315	1.3954e-08	6.25554e-08
NR2E1	1.26547	0.000170662	0.000393385
LRRTM4	1.29983	1.12843e-05	3.16873e-05
RBFOX3	1.30199	2.53184e-11	1.79468e-10
FGF4	1.31659	1.99983e-07	7.48969e-07
C4orf48	1.31736	3.9707e-28	5.26521e-26
SCGB3A1	1.32106	6.12772e-15	7.9462e-14
SLC30A3	1.32373	9.39949e-11	6.06991e-10
AMY2A	1.3269	3.5654e-12	2.93144e-11
GPRC6A	1.328	9.42261e-07	3.16026e-06
TAS1R1	1.32907	1.0072e-15	1.46439e-14
RSPO1	1.34267	3.73985e-06	1.13776e-05
KRT25	1.34924	5.65602e-05	0.000141509
CALY	1.3592	6.62227e-13	6.09553e-12
PLK5	1.36011	3.94756e-11	2.71738e-10
CHGB	1.37207	3.58006e-09	1.75921e-08
C20orf85	1.39249	0.000295051	0.000654367
MAFA	1.39622	6.89462e-12	5.37311e-11
TEX101	1.39658	1.88162e-06	6.01929e-06
PRR25	1.40308	2.63309e-19	6.82899e-18
ADGRG7	1.42149	0.00187125	0.00360986
KRT85	1.43072	4.82149e-06	1.44146e-05
FGG	1.44876	0.00018798	0.000430603
BARX1	1.45175	4.03814e-13	3.85998e-12
PRKCG	1.46947	4.17004e-11	2.85492e-10
TTR	1.47506	2.76162e-05	7.29648e-05
VIL1	1.47848	5.67569e-14	6.25212e-13
CDH10	1.48347	3.36069e-08	1.4186e-07
SLC39A12	1.48549	5.53861e-14	6.10493e-13
SCRT2	1.48741	0.00032056	0.000706941
FAM26D	1.48866	3.45609e-09	1.70351e-08
GAPDHS	1.48903	1.65727e-08	7.32887e-08
ALB	1.49734	4.38806e-15	5.8099e-14
GLIS1	1.49881	1.58914e-20	4.94395e-19
SFTPA1	1.52053	3.31159e-06	1.01588e-05
CA9	1.52251	2.63661e-13	2.60646e-12
CA8	1.52376	1.01713e-17	2.02462e-16
SLC13A5	1.52759	1.17762e-18	2.76178e-17
GABRQ	1.53009	4.47181e-21	1.52839e-19
PTPRT	1.53485	6.03039e-12	4.75422e-11
CHRNB3	1.53502	2.69369e-06	8.408e-06
CABP7	1.53951	4.16777e-20	1.21292e-18
DRGX	1.5459	2.66232e-08	1.14157e-07
SHH	1.55719	6.16783e-11	4.11718e-10
NXPH4	1.58577	5.69132e-17	1.00877e-15
CTRB2	1.59094	6.24114e-14	6.82386e-13
CALCB	1.59613	3.42088e-13	3.3076e-12
GC	1.59617	0.000286613	0.000637175
KISS1	1.5974	3.14228e-18	6.79134e-17
ALPP	1.60126	2.99646e-06	9.26302e-06
FGB	1.62228	0.000126377	0.000296893
C8A	1.6242	2.23093e-12	1.8943e-11
CDX2	1.62965	0.000451294	0.00096884
SNCB	1.62971	1.5434e-13	1.59085e-12
AQP7	1.68874	6.7212e-21	2.2281e-19
SP8	1.68946	8.94366e-08	3.53345e-07
CELA2A	1.70647	4.28693e-15	5.68453e-14
LKAAEAR1	1.73461	2.33477e-28	3.29408e-26
BRS3	1.73757	4.31063e-09	2.09255e-08
VWC2	1.74042	7.71986e-12	5.96353e-11
SLC6A2	1.76594	1.11187e-10	7.09187e-10
AC009014.1	1.7676	3.09581e-13	3.01729e-12
TLX1	1.7817	8.75795e-11	5.68896e-10
C14orf105	1.78513	1.41458e-09	7.44481e-09
CARTPT	1.79677	1.43889e-06	4.67507e-06
AGXT	1.80686	5.22503e-10	2.98119e-09
CHRNA2	1.81119	1.52024e-16	2.53172e-15
ARSF	1.81407	8.86078e-08	3.50378e-07
CPNE6	1.82536	1.7812e-21	6.60619e-20
TMEM132C	1.83648	1.08783e-12	9.68553e-12
MEGF11	1.83851	4.03588e-23	2.08729e-21
CSMD1	1.84454	3.96337e-22	1.6722e-20
NPW	1.85472	5.23972e-27	5.66918e-25
EIF4E1B	1.86786	3.01652e-08	1.28408e-07
KLK1	1.88304	4.27699e-12	3.46724e-11
APOA2	1.8903	1.58964e-11	1.16267e-10
DLK1	1.90354	1.77244e-08	7.79712e-08
IGF2BP1	1.93725	2.62706e-13	2.59847e-12
PDX1	1.94625	0.000370213	0.000808054
CALN1	1.97683	1.44496e-14	1.74783e-13
ALPPL2	1.99334	5.80779e-09	2.75636e-08
FGA	2.03765	3.51105e-05	9.10468e-05
UGT3A1	2.10658	4.58206e-08	1.89289e-07
AQP12B	2.11484	6.83031e-08	2.7477e-07
GIP	2.12726	3.97618e-13	3.80488e-12
SLC13A2	2.13712	2.20341e-14	2.59929e-13
DLX6	2.15592	5.45674e-37	3.56426e-34
DKK4	2.20553	2.6478e-16	4.25288e-15
KLHL1	2.25123	1.35693e-11	1.00465e-10
OTOG	2.26716	5.91132e-13	5.49563e-12
OR52E8	2.26915	5.95206e-09	2.81952e-08
PRSS33	2.34638	5.10865e-14	5.6593e-13
INSL6	2.39442	7.73752e-19	1.86674e-17
KCNT1	2.47665	1.68374e-36	1.06052e-33
CADPS	2.49269	4.41305e-27	4.89487e-25
CACNA1E	2.49803	1.05432e-24	7.37855e-23
KCNC2	2.50668	6.22945e-13	5.758e-12
ATP1A3	2.51863	5.86736e-28	7.60859e-26
GMNC	2.53645	1.2423e-22	5.7808e-21
SLCO6A1	2.5457	4.28171e-12	3.46863e-11
NPY	2.59138	4.66529e-14	5.22062e-13
CPB1	2.65201	3.23704e-18	6.9705e-17
LGALS13	2.67536	2.29584e-11	1.6366e-10
PRLHR	2.72336	8.20448e-15	1.03798e-13
FGF21	2.76711	3.15497e-13	3.06731e-12
GDF6	2.7858	7.03252e-22	2.80601e-20
GP2	2.8846	1.08561e-13	1.1444e-12
AC024940.1	2.90304	1.08965e-27	1.36291e-25
NKAIN1	2.97857	2.93943e-31	8.09996e-29
URAD	3.01461	1.93083e-08	8.4392e-08
PRAP1	3.0303	2.54771e-42	2.64302e-39
NOTUM	3.04366	6.46352e-32	2.03555e-29
VGF	3.05631	1.78117e-28	2.63972e-26
CLPS	3.19303	9.9775e-16	1.45424e-14
CSAG1	3.23706	2.68595e-27	3.07594e-25
ATP2B3	3.35093	4.63509e-16	7.1206e-15
SEMG2	3.52346	1.0336e-09	5.57958e-09
SEMG1	3.58169	7.87723e-12	6.07446e-11
LBX1	3.63699	1.56245e-17	3.00495e-16
CPA1	3.7031	4.11261e-34	1.7269e-31
DPYSL5	3.85341	5.24002e-39	4.20059e-36
PTH	4.07253	3.23271e-13	3.13598e-12
VAX1	4.12379	3.58597e-21	1.2573e-19
CELA3B	4.16286	9.20433e-24	5.32222e-22
LHX1	4.1673	3.91096e-23	2.04124e-21
NKX1-2	4.35773	3.18062e-25	2.47108e-23
MNX1	4.47148	1.5962e-43	1.87671e-40
CELA3A	4.53682	7.26389e-25	5.40531e-23
SOHLH1	4.71506	1.11051e-31	3.31948e-29
IHH	4.85128	7.87934e-41	7.31369e-38
MPPED1	4.97426	2.57371e-34	1.16384e-31
MATN1	5.17497	1.56203e-90	2.7548e-86
SOX14	5.67526	6.81418e-24	4.04629e-22
PNLIP	6.09917	3.28973e-26	3.00609e-24
DPRX	8.73021	1.11978e-42	1.23427e-39
