# Supplementary material for: Expression level of long non-coding RNA colon adenocarcinoma hypermethylated serves as a novel prognostic biomarker in patients with thyroid carcinoma
Source: Biosci Rep. 2021 Apr 16;41(4):BSR20210284. doi: 10.1042/BSR20210284 (PMC8056003; doi:10.1042/BSR20210284)
Supplement: Supplementary Tables S1-S8 [file BSR-2021-0284_supp1.zip › BSR-2021-0284_suppST5.xlsx]

## Sheet: Sheet1
Table S5. Functional enrichment results of DEGs between low- and high-CAHM phenotypes.
Category	Term	Count	%	PValue	Genes
GOTERM_CC_DIRECT	GO:0005615~extracellular space	117	0.167176	8.76393e-28	EDN3, HFE2, KERA, GDF6, PGC, POSTN, DLK1, CXCL11, SHH, CXCL10, WNT2, AZGP1, TTR, APOH, COL12A1, CPA1, KRT85, SPON1, CELA3A, CELA3B, SEMG1, CTRB1, SEMG2, CTRB2, CST2, FGF21, IL21, TCN1, UCN2, COL1A2, CARTPT, COL1A1, IL36A, GC, IBSP, ACTBL2, XDH, RBP4, BPIFB1, OLFM4, PPY, CD70, GREM1, AHSG, FGG, FGA, FGB, ALB, CD5L, MUC4, TNFSF11, NPY, CXCL13, IGFL1, CPB1, FGF5, HP, VGF, KISS1, SCT, MMP20, WISP1, S…
GOTERM_CC_DIRECT	GO:0005576~extracellular region	125	0.178607	2.48815e-25	EDN3, CGA, KERA, S100A7, GDF6, FST, NOTUM, LUZP2, CXCL11, SHH, CXCL10, WNT2, AZGP1, TTR, APOA2, GP2, APOH, COL12A1, COL10A1, HHIPL2, CLCA2, SEMG1, CTRB1, CTRB2, MATN1, SEMG2, ACTN2, FGF21, TCN1, CLEC4M, WFDC12, CLPS, UCN2, TMPRSS11E, COL1A2, COL1A1, CHGB, IL36A, GC, IBSP, RBP4, IL1R2, PPY, BPIFB1, LCN8, UMOD, AHSG, ANGPTL7, FGG, FGA, ALB, FGB, ICOS, MLN, ADAM23, CD5L, CCER2, TNFSF11, LAMA3, NPY, …
GOTERM_CC_DIRECT	GO:0005578~proteinaceous extracellular matrix	32	0.0457234	4.40338e-11	AMTN, SPOCK3, KERA, UMOD, POSTN, SFTPA1, SHH, WNT2, MMP20, COL17A1, WISP1, COL6A5, TNR, COL6A3, COL11A1, COL10A1, SPON1, SBSPON, HAPLN2, IL1RL1, MATN1, CILP, MMP13, MMP12, MUC4, MMP10, SFTPA2, COL1A2, VCAN, EPYC, NCAN, WNT7A
GOTERM_BP_DIRECT	GO:0007267~cell-cell signaling	28	0.040008	7.81806e-09	CGA, EDN3, FGF5, PPY, CXCL5, FCRL2, CXCL9, CD70, CXCL6, GREM1, CXCL11, SHH, CXCL10, WNT2, BARX1, WISP1, CCL20, LHX1, PTH, CEACAM6, FGF4, IHH, MLN, AVP, FGF21, TNFSF9, CXCL13, CARTPT
GOTERM_BP_DIRECT	GO:0001501~skeletal system development	20	0.0285771	1.88926e-08	HAPLN2, HOXA11, COL3A1, TP63, IGF2, POSTN, AHSG, HOXC10, DLX6, DLX5, PTH, COL1A2, HOXA10, COL12A1, VCAN, COL1A1, NCAN, PITX1, IHH, COL10A1
GOTERM_CC_DIRECT	GO:0005887~integral component of plasma membrane	78	0.111451	3.4669e-08	KCNC2, KCNK17, SLCO6A1, KCNK16, CASR, SLC13A5, CORIN, CADM2, SLC6A2, SLC6A20, GRIK3, GLRA3, ATP1B4, AQP7, GPR87, LGR5, INSRR, ATP2B3, CXCR5, MRGPRX2, SLC24A2, CEACAM8, CEACAM6, XCR1, CLCA2, ABCB11, NPBWR1, ALK, SLC7A14, TRAT1, CLEC4M, CCR9, TNFRSF9, CCR8, CCR6, CCR4, TMPRSS11E, GPA33, GPR15, SLITRK6, STEAP1, GPR12, FXYD3, CALY, PRLHR, FCER2, SLC39A12, MME, CD70, SLC19A3, BEST3, COL17A1, IL17REL, …
GOTERM_BP_DIRECT	GO:0030049~muscle filament sliding	11	0.0157174	9.62676e-08	TNNT3, DES, MYL2, ACTA1, MYBPC1, MYL1, MYH2, ACTN2, MYH7, MYH8, TNNI2
GOTERM_CC_DIRECT	GO:0030017~sarcomere	11	0.0157174	1.04587e-07	MYO18B, MYL2, ACTA1, MYL1, MYH2, ABRA, MYH7, MYOZ2, ANKRD1, LMOD2, MYH8
GOTERM_BP_DIRECT	GO:0070098~chemokine-mediated signaling pathway	14	0.020004	1.23338e-07	CXCL5, CXCL9, CXCL6, CXCL11, CXCL10, CCR9, CCL11, CCR8, CCR6, CCL20, CXCR5, CXCL13, CCR4, XCR1
GOTERM_BP_DIRECT	GO:0006955~immune response	33	0.0471523	9.07615e-07	CSF3, IL1R2, CXCL5, CXCL9, CD70, CXCL6, IL7R, CXCL11, CXCL10, CCL20, CXCR5, ICOS, CEACAM8, SEMA3C, SBSPON, IL6, TLR10, GBP6, CR2, IL1RL1, IL21, TNFSF9, C8A, CCR9, CCL11, CCR8, TNFRSF9, TNFSF11, CCR6, LAX1, CXCL13, CCR4, IL36A
GOTERM_BP_DIRECT	GO:0030326~embryonic limb morphogenesis	10	0.0142886	1.80094e-06	HOXC10, DLX6, HOXA11, DLX5, HOXA10, TP63, SP8, GREM1, SHH, ALX1
GOTERM_BP_DIRECT	GO:0030574~collagen catabolic process	12	0.0171463	2.2328e-06	MMP10, MMP20, COL6A5, COL3A1, COL6A3, COL1A2, COL12A1, COL1A1, COL11A1, MMP13, MMP12, COL10A1
GOTERM_MF_DIRECT	GO:0005179~hormone activity	14	0.020004	2.67083e-06	MLN, EDN3, CGA, PPY, GIP, IGF2, VGF, INSL6, SCT, TTR, UCN2, INHBE, PTH, CHGB
GOTERM_BP_DIRECT	GO:0006936~muscle contraction	15	0.0214329	2.87013e-06	CAV3, MYH1, ACTA1, MYH2, MYL1, MYH7, CACNG1, CACNA1S, MYH8, MYOT, TRDN, DES, CHRND, LMOD2, LMOD3
GOTERM_BP_DIRECT	GO:0030198~extracellular matrix organization	20	0.0285771	5.19306e-06	IBSP, COL3A1, MATN1, POSTN, ITGA4, NR2E1, TTR, FGG, LAMA3, FGA, FGB, SERPINB5, TNR, COL6A3, COL1A2, VCAN, COL1A1, NCAN, COL11A1, COL10A1
GOTERM_BP_DIRECT	GO:0030855~epithelial cell differentiation	12	0.0171463	5.54576e-06	GSTA1, AKR1C2, BARX1, DLX6, DLX5, VIL1, KRT14, UPK1B, DHRS9, EHF, WT1, AKR1C1
GOTERM_BP_DIRECT	GO:0002690~positive regulation of leukocyte chemotaxis	7	0.010002	8.43988e-06	EDN3, IL6, CXCL5, CXCL9, CXCL6, CXCL11, CXCL10
GOTERM_BP_DIRECT	GO:0007586~digestion	11	0.0157174	1.35004e-05	CELA3A, AKR1C2, CLPS, PPY, UCN2, NPY, PGC, CTRB1, AKR1B10, CTRB2, AKR1C1
GOTERM_BP_DIRECT	GO:0006935~chemotaxis	15	0.0214329	1.35185e-05	CXCL5, CXCL9, L1CAM, CXCL6, CXCL11, CXCL10, CCR9, CCL11, CCR8, CCR6, CCL20, CXCR5, CCR4, SERPIND1, XCR1
GOTERM_BP_DIRECT	GO:0007155~cell adhesion	32	0.0457234	1.49032e-05	IBSP, OLFM4, AMTN, MYBPC1, L1CAM, POSTN, AZGP1, LY6D, WISP1, COL6A5, TNR, COL6A3, COL12A1, THBS2, SPON1, HAPLN2, CLCA2, ADAM23, PTPRT, ACTN2, STAB2, ITGA4, CCL11, CCR8, LAMA3, DSC3, CNTN1, VCAN, COL1A1, ADAM12, NCAN, MUC16
GOTERM_CC_DIRECT	GO:0005886~plasma membrane	160	0.228617	1.80468e-05	TEX101, KCNC2, SLCO6A1, CYP24A1, ALPPL2, CASR, SLC13A5, HFE2, SLC9A4, SLC6A20, CADM2, SLC6A2, GRIK3, L1CAM, AQP7, SHH, IL31RA, WNT2, AZGP1, ATP2B3, AQP12B, CLEC4G, GP2, ABRA, CLEC4C, HCAR2, ROS1, CHRNA2, CLCA2, ABCB11, SIX2, ACTN2, PTPRT, PTPRN, HLA-G, TRAT1, CCR9, CCR8, CCR6, CCR4, CAV3, IL1R2, FXYD3, OLFM4, PRLHR, FCER2, MME, NKAIN1, CD70, ATP12A, RIMS1, KCNA7, FGG, KCNS1, AMER2, FGA, FGB, ICOS…
GOTERM_MF_DIRECT	GO:0043565~sequence-specific DNA binding	33	0.0471523	3.98258e-05	CDX2, HOXA11, TP63, EHF, NR2E1, WT1, DRGX, HOXC8, NKX1-2, LHX1, HOXA6, HOXA7, HOXA10, HOXA9, MYOG, LHX8, PITX1, TLX1, ALX1, NKX2-3, ZNF831, LBX1, SOX14, ESRRB, FOXA1, NR0B1, ISL1, HOXC10, DLX6, HOXC13, DPRX, MNX1, MAFA
GOTERM_BP_DIRECT	GO:0008284~positive regulation of cell proliferation	31	0.0442946	5.04943e-05	CSF3, CAV3, CGA, FGF5, EDN3, KRT6A, CDX2, CXCL5, PKHD1, PDX1, GREM1, SHH, IL31RA, CXCL10, WNT2, AKR1C3, AKR1C2, REG1A, NCCRP1, CEACAM6, FGF4, IL6, AVP, FLT3, IGF2, FGF21, ISL1, IL21, HOXC10, PRAMEF17, SERPINB3
GOTERM_BP_DIRECT	GO:0009954~proximal/distal pattern formation	7	0.010002	5.26856e-05	HOXC10, HOXA11, HOXA10, TP63, HOXA9, SP8, GREM1
GOTERM_CC_DIRECT	GO:0005581~collagen trimer	12	0.0171463	6.44925e-05	COL17A1, COL6A5, COL3A1, COL6A3, SFTPA2, COL1A2, COL12A1, SFTPA1, COL1A1, COL11A1, MMP13, COL10A1
GOTERM_BP_DIRECT	GO:0009952~anterior/posterior pattern specification	11	0.0157174	0.000111537	HOXC10, HOXC8, BARX1, HOXC13, LHX1, HOXA11, HOXA6, HOXA7, HOXA10, HOXA9, ALX1
GOTERM_CC_DIRECT	GO:0031093~platelet alpha granule lumen	9	0.0128597	0.000162075	ORM1, FGG, FGA, ALB, FGB, ACTN2, IGF2, PLG, AHSG
GOTERM_MF_DIRECT	GO:0005125~cytokine activity	16	0.0228617	0.00016692	CSF3, IL6, GDF6, CXCL9, CD70, TNFSF9, GREM1, IL21, WNT2, TNFSF11, C1QTNF4, INHBE, SCGB3A1, IL12B, WNT7A, IL36A
GOTERM_MF_DIRECT	GO:0005509~calcium ion binding	39	0.0557254	0.000195817	SNCB, SPOCK3, MYL2, S100A7, MYL1, CABP7, UMOD, DLK1, CALB2, NECAB2, SHH, MMP20, ANXA8, CALML3, SLC24A2, PLA2G12B, CALN1, CALML5, AMY2A, THBS2, IHH, GUCA1A, CPNE6, VIL1, MATN1, ACTN2, STAB2, MMP13, MMP12, MMP10, DSG3, CDH18, VSNL1, DSC3, CACNA1E, VCAN, NCAN, CASQ1, CDH10
GOTERM_MF_DIRECT	GO:0005102~receptor binding	24	0.0342926	0.00022183	MLN, EDN3, ITK, PPY, AVP, NXPH4, HFE2, CADM2, VTCN1, CD70, TNFSF9, AGXT, PLG, HLA-G, CXCL10, TRDN, FGG, UCN2, LAMA3, NPY, FGA, RSPO1, FGB, WNT7A
GOTERM_MF_DIRECT	GO:0048248~CXCR3 chemokine receptor binding	4	0.00571543	0.000223002	CXCL13, CXCL9, CXCL11, CXCL10
GOTERM_MF_DIRECT	GO:0005198~structural molecule activity	19	0.0271483	0.000278591	KRT6C, KRT6A, PLP1, KRT13, KRT23, KRT25, KRT75, FGG, DES, LAMA3, FGA, KRT5, KRT17, FGB, KRT16, KRT14, UPK1B, OTOG, KRT85
GOTERM_BP_DIRECT	GO:0006874~cellular calcium ion homeostasis	11	0.0157174	0.000390162	TRDN, CCL11, EDN3, CALCB, CASR, ATP2B3, PKHD1, SLC24A2, PTH, CSRP3, GPR12
GOTERM_CC_DIRECT	GO:0005882~intermediate filament	12	0.0171463	0.000406624	KRT6C, KRT25, KRT6A, KRT75, DES, KRT17, KRT5, KRT16, KRT14, KRT13, KRT85, KRT23
GOTERM_CC_DIRECT	GO:0009897~external side of plasma membrane	17	0.0242906	0.000450581	PTPRC, IL6, IL1RL1, VTCN1, FCER2, CXCL9, STAB2, IL7R, IL31RA, CXCL10, TNFRSF9, FGG, FGA, CXCR5, FGB, CCR4, ICOS
GOTERM_MF_DIRECT	GO:0008009~chemokine activity	8	0.0114309	0.000456125	CCL11, CXCL5, CCL20, CXCL13, CXCL9, CXCL6, CXCL11, CXCL10
GOTERM_BP_DIRECT	GO:0060065~uterus development	5	0.00714429	0.000576753	RBP4, LHX1, HOXA11, HOXA10, HOXA9
GOTERM_CC_DIRECT	GO:0030018~Z disc	12	0.0171463	0.000588748	CAV3, MYO18B, DES, XIRP2, MYPN, AHNAK2, ACTN2, MYH7, MYOZ2, CSRP3, SYNPO2L, MYOT
GOTERM_MF_DIRECT	GO:0005201~extracellular matrix structural constituent	9	0.0128597	0.000628792	HAPLN2, COL3A1, MATN1, COL1A2, UMOD, VCAN, COL1A1, NCAN, COL11A1
GOTERM_BP_DIRECT	GO:0008544~epidermis development	10	0.0142886	0.000845744	COL17A1, LAMA3, KRT17, KRT5, S100A7, KRT16, KRT14, KLK5, CALML5, KRT85
GOTERM_CC_DIRECT	GO:0032982~myosin filament	5	0.00714429	0.000927145	MYH1, MYBPC1, MYH2, MYH7, MYH8
GOTERM_CC_DIRECT	GO:0005859~muscle myosin complex	5	0.00714429	0.000927145	MYH1, MYL1, MYH2, MYH7, MYH8
GOTERM_CC_DIRECT	GO:0031012~extracellular matrix	20	0.0285771	0.000957415	IBSP, SBSPON, SPOCK3, COL3A1, CILP, POSTN, MMP13, AHSG, WNT2, MMP10, COL6A5, COL6A3, COL1A2, APOH, COL12A1, VCAN, TGM4, COL1A1, THBS2, SPON1
GOTERM_CC_DIRECT	GO:0009986~cell surface	30	0.0428657	0.00102821	CAV3, HFE2, CORIN, SLC6A2, L1CAM, GREM1, ALPP, SHH, CLEC17A, FGG, LY6D, FGA, FGB, TNR, APOH, ROS1, PTPRC, CR1, PTPRT, ITGA4, GPRC6A, PLG, CCR9, PROM1, CCR6, NTRK1, GPA33, TREML2, SLITRK6, WNT7A
GOTERM_CC_DIRECT	GO:0030016~myofibril	6	0.00857314	0.00108628	MYL2, NRAP, MYBPC1, MYL1, MYH2, LMOD2
GOTERM_MF_DIRECT	GO:0004252~serine-type endopeptidase activity	18	0.0257194	0.00109892	CELA3A, CELA3B, CORIN, CTRB1, CTRB2, KLK5, HP, KLK1, TPSD1, MMP13, PLG, MMP12, MMP10, MMP20, TMPRSS11E, CELA2A, PRSS33, PRSS12
GOTERM_MF_DIRECT	GO:0003779~actin binding	19	0.0271483	0.00111519	GC, MYH1, MYBPC1, MYH2, MYH7, MYOZ2, CSRP3, SYNPO2L, MYOT, KLHL1, TNNI2, TNNT3, MYO18B, NRAP, XIRP1, XIRP2, MYPN, ABRA, LMOD2
GOTERM_MF_DIRECT	GO:0008307~structural constituent of muscle	7	0.010002	0.00116371	MYL2, MYBPC1, MYL1, ACTN2, CSRP3, MYH8, MYOT
GOTERM_MF_DIRECT	GO:0004950~chemokine receptor activity	5	0.00714429	0.00117108	CCR9, CCR8, CCR6, CCR4, XCR1
GOTERM_BP_DIRECT	GO:0044597~daunorubicin metabolic process	4	0.00571543	0.00125424	AKR1C3, AKR1C2, AKR1B10, AKR1C1
GOTERM_BP_DIRECT	GO:0044598~doxorubicin metabolic process	4	0.00571543	0.00125424	AKR1C3, AKR1C2, AKR1B10, AKR1C1
GOTERM_CC_DIRECT	GO:0005891~voltage-gated calcium channel complex	6	0.00857314	0.00128198	TRDN, CACNG7, CACNG6, CACNA1E, CACNG1, CACNA1S
GOTERM_CC_DIRECT	GO:0005788~endoplasmic reticulum lumen	15	0.0214329	0.00133299	GIP, ARSF, FLT3, COL3A1, SHH, APOA2, COL17A1, COL6A3, COL1A2, COL12A1, COL1A1, WNT7A, COL11A1, SPON1, COL10A1
GOTERM_BP_DIRECT	GO:0045214~sarcomere organization	6	0.00857314	0.00140386	MYPN, ACTN2, ANKRD1, KLHL41, LMOD2, CASQ1
GOTERM_CC_DIRECT	GO:0072562~blood microparticle	13	0.0185751	0.00147508	GC, ACTA1, CD5L, HP, PLG, AHSG, C8A, ORM1, FGG, APOA2, FGA, ALB, FGB
GOTERM_MF_DIRECT	GO:0005184~neuropeptide hormone activity	6	0.00857314	0.00148106	CALCB, PPY, AVP, NPY, CARTPT, VGF
GOTERM_CC_DIRECT	GO:0031225~anchored component of membrane	11	0.0157174	0.00153759	TEX101, ALPPL2, LY6D, HFE2, CD177, CEACAM8, GP2, CNTN1, CEACAM6, UMOD, ALPP
GOTERM_BP_DIRECT	GO:0019221~cytokine-mediated signaling pathway	12	0.0171463	0.00164318	CSF3, IL1R2, IL6, TNFSF11, IL17REL, LRRTM4, FLT3, IL12B, LRRC15, PTPRN, IL36A, IL31RA
GOTERM_BP_DIRECT	GO:0042448~progesterone metabolic process	4	0.00571543	0.00184056	AKR1C3, AKR1C2, DHRS9, AKR1C1
GOTERM_BP_DIRECT	GO:0031639~plasminogen activation	4	0.00571543	0.00184056	FGG, FGA, FGB, APOH
GOTERM_BP_DIRECT	GO:0001523~retinoid metabolic process	8	0.0114309	0.00197479	AKR1C3, PNLIP, TTR, RBP4, CLPS, APOA2, AKR1B10, AKR1C1
GOTERM_BP_DIRECT	GO:0007169~transmembrane receptor protein tyrosine kinase signaling pathway	10	0.0142886	0.00200808	ITK, STAP1, FLT3, NTRK1, PTPRT, ALK, ROS1, TRAT1, IL31RA, INSRR
GOTERM_BP_DIRECT	GO:0006968~cellular defense response	8	0.0114309	0.00217111	CCR9, ITK, CCR6, CXCL9, UMOD, CD5L, TRAT1, HLA-G
GOTERM_MF_DIRECT	GO:0047086~ketosteroid monooxygenase activity	3	0.00428657	0.00240444	AKR1C3, AKR1C2, AKR1C1
GOTERM_MF_DIRECT	GO:0047718~indanol dehydrogenase activity	3	0.00428657	0.00240444	AKR1C3, AKR1B10, AKR1C1
GOTERM_BP_DIRECT	GO:1900005~positive regulation of serine-type endopeptidase activity	3	0.00428657	0.00252032	CR1, SEMG1, SEMG2
GOTERM_BP_DIRECT	GO:0045921~positive regulation of exocytosis	5	0.00714429	0.00293094	FGG, FGA, FGB, VSNL1, RAB27B
GOTERM_BP_DIRECT	GO:0045663~positive regulation of myoblast differentiation	5	0.00714429	0.00293094	MYF6, CXCL9, MYOG, SMYD1, CSRP3
GOTERM_BP_DIRECT	GO:0042730~fibrinolysis	5	0.00714429	0.00293094	FGG, FGA, FGB, SERPINB2, PLG
GOTERM_BP_DIRECT	GO:0035914~skeletal muscle cell differentiation	7	0.010002	0.00294957	MYF6, PAX5, MYOG, SMYD1, VAX1, ANKRD1, KLHL41
GOTERM_CC_DIRECT	GO:1903561~extracellular vesicle	7	0.010002	0.00295661	ATP2B3, FGA, FGB, COL6A3, SLC39A12, ATP1A3, COL12A1
GOTERM_CC_DIRECT	GO:0070062~extracellular exosome	105	0.15003	0.00323406	ALDH1L1, S100A7, PGC, AZGP1, TTR, APOA2, GP2, APOH, COL12A1, RAB27B, MB, GBP6, SEMG1, ABCB11, SEMG2, KRT13, ACTN2, CLPS, KRT17, KRT16, AKR1B10, KRT14, COL1A2, GC, ACTBL2, RBP4, FXYD3, BPIFB1, OLFM4, PKHD1, FCER2, MME, CD70, UMOD, AHSG, KRT25, FGG, REG1A, FGA, FGB, ALB, UPK1B, CPNE6, SLC6A14, CD5L, ITGA4, MUC4, LAMA3, DSG3, SLC13A2, NXPE4, QPRT, PMP2, ARSF, HP, LRRC15, FCRL4, GPX2, AKR1C3, DES, SA…
GOTERM_BP_DIRECT	GO:0002576~platelet degranulation	10	0.0142886	0.00324954	ORM1, FGG, FGA, ALB, FGB, APOH, ACTN2, IGF2, PLG, AHSG
GOTERM_MF_DIRECT	GO:0001077~transcriptional activator activity, RNA polymerase II core promoter proximal region sequence-specific binding	16	0.0228617	0.00334128	FOXA1, SIX2, TP63, PAX5, EHF, ISL1, NR2E1, WT1, HOXC13, DLX5, HOXA7, HOXA10, MYOG, MAFA, PITX1, TLX1
GOTERM_BP_DIRECT	GO:0048646~anatomical structure formation involved in morphogenesis	4	0.00571543	0.00346063	DLX6, LHX1, DLX5, FOXA1
GOTERM_CC_DIRECT	GO:0031674~I band	5	0.00714429	0.00384777	MYPN, KLHL40, ANKRD1, CASQ1, CACNA1S
GOTERM_MF_DIRECT	GO:0016493~C-C chemokine receptor activity	4	0.00571543	0.00422336	CCR9, CCR8, CCR6, CCR4
GOTERM_BP_DIRECT	GO:0002250~adaptive immune response	12	0.0171463	0.00425481	ITK, FGA, FGB, LAX1, VTCN1, CLEC4C, CLEC6A, FCAMR, TRAT1, NLRP10, FCRL4, CLEC4M
GOTERM_BP_DIRECT	GO:0031581~hemidesmosome assembly	4	0.00571543	0.00451456	COL17A1, LAMA3, KRT5, KRT14
GOTERM_BP_DIRECT	GO:0043950~positive regulation of cAMP-mediated signaling	4	0.00571543	0.00451456	GIP, CXCL9, CXCL11, CXCL10
GOTERM_MF_DIRECT	GO:0047115~trans-1,2-dihydrobenzene-1,2-diol dehydrogenase activity	3	0.00428657	0.00471775	AKR1C3, AKR1C2, AKR1C1
GOTERM_MF_DIRECT	GO:0018636~phenanthrene 9,10-monooxygenase activity	3	0.00428657	0.00471775	AKR1C3, AKR1C2, AKR1C1
GOTERM_BP_DIRECT	GO:0003009~skeletal muscle contraction	5	0.00714429	0.00485521	TNNT3, CHRND, MYH7, MYH8, TNNI2
GOTERM_BP_DIRECT	GO:0071395~cellular response to jasmonic acid stimulus	3	0.00428657	0.00494281	AKR1C3, AKR1C2, AKR1C1
GOTERM_BP_DIRECT	GO:0072378~blood coagulation, fibrin clot formation	3	0.00428657	0.00494281	FGG, FGA, FGB
GOTERM_BP_DIRECT	GO:0030199~collagen fibril organization	6	0.00857314	0.00535557	COL3A1, COL1A2, COL12A1, COL1A1, GREM1, COL11A1
GOTERM_BP_DIRECT	GO:0030239~myofibril assembly	4	0.00571543	0.00574242	MYOZ2, KLHL41, LMOD2, LMOD3
GOTERM_BP_DIRECT	GO:0051258~protein polymerization	4	0.00571543	0.00574242	FGG, FGA, FGB, CASQ1
GOTERM_MF_DIRECT	GO:0008201~heparin binding	12	0.0171463	0.00638466	WISP1, RSPO1, CXCL13, APOH, POSTN, CXCL6, SERPIND1, CXCL11, EPYC, THBS2, CXCL10, FGF4
GOTERM_CC_DIRECT	GO:0031091~platelet alpha granule	4	0.00571543	0.00675524	FGG, FGA, FGB, THBS2
GOTERM_CC_DIRECT	GO:0031672~A band	4	0.00571543	0.00675524	MYH1, MYL2, MYH2, KLHL40
GOTERM_BP_DIRECT	GO:0022617~extracellular matrix disassembly	8	0.0114309	0.00680758	MMP10, MMP20, LAMA3, CTRB1, CTRB2, MMP13, MMP12, PLG
GOTERM_BP_DIRECT	GO:0002009~morphogenesis of an epithelium	4	0.00571543	0.00715124	KRT6A, CA9, SERPINB5, KRT16
GOTERM_CC_DIRECT	GO:0045095~keratin filament	9	0.0128597	0.00808985	KRT6C, KRT6A, KRT75, KRT6B, KRT5, KRT14, KRTAP5-10, KRT13, KRT85
GOTERM_BP_DIRECT	GO:0009314~response to radiation	5	0.00714429	0.00853246	CCL11, CCR4, NTRK1, COL3A1, KRT13
GOTERM_MF_DIRECT	GO:0008236~serine-type peptidase activity	7	0.010002	0.00912002	CTRB1, TMPRSS11E, CTRB2, KLK5, TPSD1, PRSS12, PLG
GOTERM_BP_DIRECT	GO:0034220~ion transmembrane transport	14	0.020004	0.00916675	FAM26D, FXYD3, CLCA2, GLRA3, GRIK3, ATP1A3, AQP7, ATP12A, TRDN, ATP2B3, GRIA2, SLC24A2, CASQ1, GABRQ
GOTERM_BP_DIRECT	GO:0010951~negative regulation of endopeptidase activity	10	0.0142886	0.00924745	WFDC12, SPOCK3, CPAMD8, SERPINB5, COL6A3, SERPINB2, SERPINB11, SERPINB3, SERPIND1, AHSG
GOTERM_BP_DIRECT	GO:0007186~G-protein coupled receptor signaling pathway	40	0.0571543	0.00927359	ADGRF2, CASR, PRLHR, CXCL5, ADGRF4, CXCL9, CXCL6, TAS1R1, CXCL11, LGR5, CXCL10, AKR1C3, AKR1C2, CXCR5, CCL20, MRGPRX2, PTH, XCR1, HCAR2, GPR174, MLN, PTH2R, OR8G5, NPBWR1, ADGRG7, GPRC6A, RGS13, CCR9, CCL11, CCR8, CCR6, GPR37, CCR4, CXCL13, NPW, OR52E8, GPR15, CARTPT, GPR12, GPR31
GOTERM_BP_DIRECT	GO:0060048~cardiac muscle contraction	6	0.00857314	0.00985124	MYL2, MYL1, ATP1A3, MYH7, CSRP3, TNNI2
GOTERM_MF_DIRECT	GO:0048018~receptor agonist activity	4	0.00571543	0.00987511	WNT2, CXCL13, GREM1, WNT7A
GOTERM_BP_DIRECT	GO:0045109~intermediate filament organization	4	0.00571543	0.0105345	KRT25, DES, KRT17, SHH
GOTERM_MF_DIRECT	GO:0004035~alkaline phosphatase activity	3	0.00428657	0.0113531	ALPPL2, CILP, ALPP
GOTERM_MF_DIRECT	GO:0003705~transcription factor activity, RNA polymerase II distal enhancer sequence-specific binding	7	0.010002	0.011357	MYF6, PTH, VGLL1, VGLL2, VGLL3, MYOG, PDX1
GOTERM_CC_DIRECT	GO:0031982~vesicle	10	0.0142886	0.0115619	IBSP, CAV3, PROM1, KCNC2, RAB3C, STMN2, SLC6A14, SERPINB3, MUC4, MUC16
GOTERM_BP_DIRECT	GO:0060326~cell chemotaxis	7	0.010002	0.0117866	CCR6, SAA2, CXCL5, CCL20, CXCL9, CXCL6, CXCL10
GOTERM_BP_DIRECT	GO:0051971~positive regulation of transmission of nerve impulse	3	0.00428657	0.0118837	IL6, TNR, CARTPT
GOTERM_BP_DIRECT	GO:0030816~positive regulation of cAMP metabolic process	3	0.00428657	0.0118837	CXCL9, CXCL11, CXCL10
GOTERM_BP_DIRECT	GO:0048864~stem cell development	3	0.00428657	0.0118837	PTPRC, WNT7A, SHH
GOTERM_CC_DIRECT	GO:0030424~axon	14	0.020004	0.0120187	KCNC2, DCC, CADM2, STMN2, CPNE6, GRIK3, ATP1A3, NTNG2, IGF2BP1, MME, IL31RA, NTRK1, PRSS12, MT3
GOTERM_BP_DIRECT	GO:0048535~lymph node development	4	0.00571543	0.0125179	CXCR5, CXCL13, IL7R, NKX2-3
GOTERM_BP_DIRECT	GO:1901741~positive regulation of myoblast fusion	4	0.00571543	0.0125179	MYF6, CXCL9, MYOG, SCGB3A1
GOTERM_MF_DIRECT	GO:0005244~voltage-gated ion channel activity	5	0.00714429	0.0126226	KCNK17, KCNK16, CACNG7, CLIC5, CACNG6
GOTERM_BP_DIRECT	GO:0009953~dorsal/ventral pattern formation	5	0.00714429	0.0136729	LHX1, HOXA11, SP8, WNT7A, SHH
GOTERM_MF_DIRECT	GO:0005539~glycosaminoglycan binding	4	0.00571543	0.0137939	SPOCK3, VCAN, EPYC, SHH
GOTERM_BP_DIRECT	GO:0045944~positive regulation of transcription from RNA polymerase II promoter	42	0.060012	0.0139751	CSF3, CGA, HFE2, ATP1B4, GLIS1, TP63, PAX5, EHF, PDX1, ANKRD1, GREM1, NR2E1, SOHLH1, WT1, SHH, CXCL10, WNT2, BARX1, PTH, HOXA7, HOXA10, ABRA, MYOG, PITX1, FGF4, ALX1, IHH, NKX2-3, MYF6, IL6, ESRRB, FOXA1, SIX2, ISL1, PTPRN, CSRP3, TNFSF11, HOXC13, VGLL1, VGLL2, MAFA, WNT7A
GOTERM_MF_DIRECT	GO:0004032~alditol:NADP+ 1-oxidoreductase activity	3	0.00428657	0.0155953	AKR1C3, AKR1C2, AKR1C1
GOTERM_MF_DIRECT	GO:0047035~testosterone dehydrogenase (NAD+) activity	3	0.00428657	0.0155953	AKR1C3, HSD17B2, DHRS9
GOTERM_BP_DIRECT	GO:0072678~T cell migration	3	0.00428657	0.0163167	CCR6, CCL20, GPR15
GOTERM_BP_DIRECT	GO:0021520~spinal cord motor neuron cell fate specification	3	0.00428657	0.0163167	HOXC10, MNX1, ISL1
GOTERM_BP_DIRECT	GO:0034765~regulation of ion transmembrane transport	9	0.0128597	0.0163695	KCNK17, KCNK16, CLIC5, CACNG6, CACNA1E, CACNG1, CACNA1S, KCNA7, KCNG4
GOTERM_BP_DIRECT	GO:0006954~inflammatory response	20	0.0285771	0.016558	IL6, PLP1, TLR10, CXCL5, LYZ, CXCL9, CYP4F11, CD5L, CXCL6, CXCL11, CXCL10, CCL11, TNFRSF9, ORM1, CCL20, CCR4, CXCL13, KRT16, XCR1, IL36A
GOTERM_MF_DIRECT	GO:0008083~growth factor activity	11	0.0157174	0.0182747	CSF3, FGF5, IL6, REG1A, INHBE, GDF6, IGF2, IL12B, FGF21, VGF, FGF4
GOTERM_BP_DIRECT	GO:0009653~anatomical structure morphogenesis	8	0.0114309	0.0183646	CASR, LBX1, HOXC13, LHX1, HOXA11, MNX1, SIX2, PITX1
GOTERM_MF_DIRECT	GO:0015276~ligand-gated ion channel activity	5	0.00714429	0.0189132	CLCA2, GRIK3, CHRNB3, CHRND, CHRNA2
GOTERM_MF_DIRECT	GO:0004896~cytokine receptor activity	5	0.00714429	0.0189132	IL1RL1, FLT3, IL12B, IL7R, IL31RA
GOTERM_CC_DIRECT	GO:0030141~secretory granule	7	0.010002	0.019437	OLFM4, AVP, CARTPT, COL1A1, RAB27B, PTPRN, CHGB
GOTERM_MF_DIRECT	GO:0001664~G-protein coupled receptor binding	6	0.00857314	0.0202163	PPY, UCN2, NPY, RSPO1, NPW, GRIK3
GOTERM_MF_DIRECT	GO:0016655~oxidoreductase activity, acting on NAD(P)H, quinone or similar compound as acceptor	3	0.00428657	0.0204034	AKR1C3, AKR1C2, AKR1C1
GOTERM_MF_DIRECT	GO:0004867~serine-type endopeptidase inhibitor activity	8	0.0114309	0.0212482	WFDC12, CPAMD8, SERPINB5, COL6A3, SERPINB2, SERPINB11, SERPINB3, SERPIND1
GOTERM_BP_DIRECT	GO:0090277~positive regulation of peptide hormone secretion	3	0.00428657	0.0213376	FGG, FGA, FGB
GOTERM_BP_DIRECT	GO:0050829~defense response to Gram-negative bacterium	6	0.00857314	0.0221411	IL6, NPY, S100A7, LYZ, IL12B, NLRP10
GOTERM_BP_DIRECT	GO:0042475~odontogenesis of dentin-containing tooth	6	0.00857314	0.0221411	AMTN, TP63, LHX8, SHH, NKX2-3, FGF4
GOTERM_BP_DIRECT	GO:0035094~response to nicotine	5	0.00714429	0.0224063	AVP, CHRNB3, CHRND, PDX1, CHRNA2
GOTERM_MF_DIRECT	GO:0004714~transmembrane receptor protein tyrosine kinase activity	5	0.00714429	0.0226706	FLT3, NTRK1, ALK, ROS1, INSRR
GOTERM_BP_DIRECT	GO:0044267~cellular protein metabolic process	9	0.0128597	0.0227755	TTR, FGA, SEMG1, SFTPA2, LYZ, IGF2, SFTPA1, MMP13, PLG
GOTERM_BP_DIRECT	GO:0007165~signal transduction	47	0.0671563	0.0229438	CGA, EDN3, SPOCK3, CXCL5, FST, SLC39A12, CXCL9, CD70, CXCL6, IL7R, GREM1, CXCL11, ASAH2, CXCL10, CALCB, FGG, WISP1, SHD, CCL20, FGA, FGB, CEACAM6, CALML5, GABRQ, CHRNA2, FGF4, ZNF831, GUCA1A, ITK, AVP, GIP, IL1RL1, DPYSL5, PTPRT, FGF21, ALK, TNFSF9, IL21, TRAT1, CCL11, CCR6, GRIA2, KRT17, OR52E8, CHRNB3, CARTPT, CHRND
GOTERM_BP_DIRECT	GO:1903779~regulation of cardiac conduction	6	0.00857314	0.0237462	TRDN, FXYD3, ATP2B3, CORIN, ATP1A3, CASQ1
GOTERM_BP_DIRECT	GO:0042517~positive regulation of tyrosine phosphorylation of Stat3 protein	5	0.00714429	0.0244797	IL6, IL12B, ISL1, IL21, IL31RA
GOTERM_BP_DIRECT	GO:0001502~cartilage condensation	4	0.00571543	0.0254533	COL11A1, WNT7A, ALX1, FGF4
GOTERM_BP_DIRECT	GO:0071345~cellular response to cytokine stimulus	4	0.00571543	0.0254533	CSF3, FLT3, MME, ITGA4
GOTERM_MF_DIRECT	GO:0030246~carbohydrate binding	12	0.0171463	0.025524	REG1A, FCER2, SFTPA2, CNTN1, LGALS13, VCAN, CLEC4C, CLEC6A, SFTPA1, NCAN, GALNT13, CLEC4M
GOTERM_CC_DIRECT	GO:0005577~fibrinogen complex	3	0.00428657	0.0258899	FGG, FGA, FGB
GOTERM_BP_DIRECT	GO:0006953~acute-phase response	5	0.00714429	0.0266654	ORM1, IL6, SAA2, HP, AHSG
GOTERM_MF_DIRECT	GO:0005245~voltage-gated calcium channel activity	5	0.00714429	0.0268515	CACNG7, CACNG6, CACNA1E, CACNG1, CACNA1S
GOTERM_BP_DIRECT	GO:0043589~skin morphogenesis	3	0.00428657	0.0269081	COL1A2, TP63, COL1A1
GOTERM_BP_DIRECT	GO:0001778~plasma membrane repair	3	0.00428657	0.0269081	CAV3, MYH2, AHNAK2
GOTERM_BP_DIRECT	GO:0010831~positive regulation of myotube differentiation	3	0.00428657	0.0269081	CAV3, MYOG, SMYD1
GOTERM_MF_DIRECT	GO:0005540~hyaluronic acid binding	4	0.00571543	0.0269511	HAPLN2, VCAN, STAB2, NCAN
GOTERM_CC_DIRECT	GO:0031430~M band	4	0.00571543	0.0271688	SMPX, KLHL41, LMOD2, LMOD3
GOTERM_BP_DIRECT	GO:0006810~transport	18	0.0257194	0.0281101	CLCA2, ABCB11, SLC6A2, ATP1B4, SLC6A14, LCN8, SLC19A3, CACNG1, TTR, ATP2B3, ALB, CLIC5, CHRNB3, SLC13A2, CACNA1E, CHRND, SLC30A3, PMP2
GOTERM_BP_DIRECT	GO:0007218~neuropeptide signaling pathway	8	0.0114309	0.0289066	PPY, PRLHR, NXPH4, NPY, GLRA3, NPBWR1, NPW, CARTPT
GOTERM_BP_DIRECT	GO:0001503~ossification	7	0.010002	0.0298414	IBSP, CASR, TNFSF11, IGF2, MYOG, COL11A1, AHSG
GOTERM_MF_DIRECT	GO:0050839~cell adhesion molecule binding	6	0.00857314	0.0320261	FGG, FGA, FGB, CADM2, POSTN, ITGA4
GOTERM_BP_DIRECT	GO:0070371~ERK1 and ERK2 cascade	4	0.00571543	0.0320496	CCL11, AVP, TNFSF11, MT3
GOTERM_BP_DIRECT	GO:0008343~adult feeding behavior	3	0.00428657	0.032992	NPY, CARTPT, BRS3
GOTERM_BP_DIRECT	GO:2000406~positive regulation of T cell migration	3	0.00428657	0.032992	CCL20, ITGA4, CXCL10
GOTERM_BP_DIRECT	GO:0033089~positive regulation of T cell differentiation in thymus	3	0.00428657	0.032992	IL7R, SHH, IHH
GOTERM_BP_DIRECT	GO:0070374~positive regulation of ERK1 and ERK2 cascade	11	0.0157174	0.033625	CCL11, FGG, IL6, FGA, CCL20, S100A7, FGB, NTRK1, FGF21, FGF4, MT3
GOTERM_BP_DIRECT	GO:0001658~branching involved in ureteric bud morphogenesis	5	0.00714429	0.0339043	LHX1, HOXA11, GREM1, WT1, SHH
GOTERM_BP_DIRECT	GO:0055010~ventricular cardiac muscle tissue morphogenesis	4	0.00571543	0.0356497	MYL2, MYH7, ISL1, COL11A1
GOTERM_MF_DIRECT	GO:0048407~platelet-derived growth factor binding	3	0.00428657	0.037874	COL3A1, COL1A2, COL1A1
GOTERM_CC_DIRECT	GO:0005865~striated muscle thin filament	3	0.00428657	0.0380873	ACTA1, LMOD2, LMOD3
GOTERM_MF_DIRECT	GO:0005200~structural constituent of cytoskeleton	8	0.0114309	0.0385788	KRT6A, DES, KRT6B, KRT17, ACTA1, KRT5, KRT16, KRT14
GOTERM_BP_DIRECT	GO:0006508~proteolysis	23	0.0328637	0.0390217	CELA3A, CLCA2, CELA3B, ADAM23, CTRB1, PGC, CTRB2, KLK5, MME, KLK1, TPSD1, MMP13, PLG, MMP12, MMP10, MMP20, TMPRSS11E, UBD, CELA2A, PRSS33, CPA1, CPB1, ADAM12
GOTERM_BP_DIRECT	GO:0001958~endochondral ossification	4	0.00571543	0.0394488	DLX5, COL1A1, MMP13, COL10A1
GOTERM_BP_DIRECT	GO:0006836~neurotransmitter transport	4	0.00571543	0.0394488	CPLX2, SLC6A20, SLC6A14, GABRQ
GOTERM_BP_DIRECT	GO:0034116~positive regulation of heterotypic cell-cell adhesion	3	0.00428657	0.0395546	FGG, FGA, FGB
GOTERM_BP_DIRECT	GO:0002446~neutrophil mediated immunity	3	0.00428657	0.0395546	IL6, CXCL5, CXCL6
GOTERM_BP_DIRECT	GO:0001755~neural crest cell migration	5	0.00714429	0.0421784	EDN3, SEMA3C, ISL1, SHH, ALX1
GOTERM_BP_DIRECT	GO:0035987~endodermal cell differentiation	4	0.00571543	0.0434445	LAMA3, COL12A1, ITGA4, COL11A1
GOTERM_BP_DIRECT	GO:0031069~hair follicle morphogenesis	4	0.00571543	0.0434445	KRT25, KRT17, TP63, SHH
GOTERM_MF_DIRECT	GO:0004222~metalloendopeptidase activity	8	0.0114309	0.0435969	MMP10, MMP20, CLCA2, ADAM23, MME, ADAM12, MMP13, MMP12
GOTERM_BP_DIRECT	GO:0007411~axon guidance	10	0.0142886	0.0446841	DCC, TNR, NTRK1, DLX5, DPYSL5, SEMA3C, L1CAM, VAX1, SHH, DRGX
GOTERM_BP_DIRECT	GO:0007596~blood coagulation	11	0.0157174	0.044816	FGG, ANXA8, FGA, FGB, CD177, COL1A2, CYP4F11, COL1A1, SERPIND1, PLG, SHH
GOTERM_BP_DIRECT	GO:0008406~gonad development	3	0.00428657	0.0465626	CGA, NR0B1, WT1
GOTERM_BP_DIRECT	GO:0048741~skeletal muscle fiber development	4	0.00571543	0.0476339	ACTA1, KLHL40, MYOG, KLHL41
GOTERM_BP_DIRECT	GO:0035116~embryonic hindlimb morphogenesis	4	0.00571543	0.0476339	WNT7A, PITX1, SHH, FGF4
GOTERM_BP_DIRECT	GO:2000352~negative regulation of endothelial cell apoptotic process	4	0.00571543	0.0476339	FGG, FGA, FGB, FGF21
GOTERM_BP_DIRECT	GO:0071222~cellular response to lipopolysaccharide	8	0.0114309	0.0484352	CSF3, IL6, STAP1, CCL20, AICDA, ANKRD1, IL12B, CXCL10
GOTERM_BP_DIRECT	GO:0007160~cell-matrix adhesion	7	0.010002	0.0486628	COL17A1, FGG, FGA, FGB, COL3A1, ITGA4, MUC4
KEGG_PATHWAY	hsa04974:Protein digestion and absorption	17	0.0242906	4.38394e-09	CELA3A, CELA3B, COL3A1, ATP1B4, ATP1A3, MME, COL17A1, COL6A5, COL6A3, COL1A2, COL12A1, CELA2A, COL1A1, CPA1, CPB1, COL11A1, COL10A1
KEGG_PATHWAY	hsa04060:Cytokine-cytokine receptor interaction	25	0.0357214	1.71632e-07	CSF3, IL1R2, IL6, CXCL5, CXCL9, CD70, CXCL6, IL7R, CXCL11, TNFSF9, IL21, CXCL10, CCL11, CCR9, TNFRSF9, CCR8, TNFSF11, CCR6, CXCR5, CCL20, INHBE, CXCL13, CCR4, IL12B, XCR1
KEGG_PATHWAY	hsa04972:Pancreatic secretion	13	0.0185751	1.68874e-05	PNLIP, CELA3A, CLCA2, CELA3B, ATP1B4, ATP1A3, PRKCG, ATP2B3, PLA2G12B, CPA1, CELA2A, CPB1, RAB27B
KEGG_PATHWAY	hsa05146:Amoebiasis	13	0.0185751	6.36058e-05	C8A, IL1R2, IL6, LAMA3, COL3A1, COL1A2, SERPINB2, ACTN2, PRKCG, COL1A1, SERPINB3, IL12B, COL11A1
KEGG_PATHWAY	hsa04512:ECM-receptor interaction	11	0.0157174	0.000230487	IBSP, LAMA3, COL6A5, TNR, COL3A1, COL6A3, COL1A2, COL1A1, ITGA4, COL11A1, THBS2
KEGG_PATHWAY	hsa04640:Hematopoietic cell lineage	10	0.0142886	0.00102944	CSF3, IL1R2, CR1, IL6, CR2, FLT3, FCER2, MME, ITGA4, IL7R
KEGG_PATHWAY	hsa04062:Chemokine signaling pathway	15	0.0214329	0.00120278	ITK, CXCL5, CXCL9, CXCL6, CXCL11, CXCL10, CCR9, CCL11, CCR8, CCR6, CCL20, CXCR5, CXCL13, CCR4, XCR1
KEGG_PATHWAY	hsa04260:Cardiac muscle contraction	9	0.0128597	0.00159898	MYL2, CACNG7, CACNG6, ATP1B4, COX6A2, ATP1A3, MYH7, CACNG1, CACNA1S
KEGG_PATHWAY	hsa04510:Focal adhesion	15	0.0214329	0.00312886	CAV3, IBSP, MYL2, COL3A1, ACTN2, PRKCG, ITGA4, LAMA3, COL6A5, TNR, COL6A3, COL1A2, COL1A1, THBS2, COL11A1
KEGG_PATHWAY	hsa04610:Complement and coagulation cascades	8	0.0114309	0.00413682	C8A, CR1, FGG, CR2, FGA, FGB, SERPIND1, PLG
KEGG_PATHWAY	hsa05133:Pertussis	8	0.0114309	0.00655747	IL6, CXCL5, CALML3, SFTPA2, SFTPA1, CXCL6, IL12B, CALML5
KEGG_PATHWAY	hsa04261:Adrenergic signaling in cardiomyocytes	11	0.0157174	0.00770908	ATP2B3, MYL2, CALML3, CACNG7, CACNG6, ATP1B4, ATP1A3, MYH7, CALML5, CACNG1, CACNA1S
KEGG_PATHWAY	hsa05410:Hypertrophic cardiomyopathy (HCM)	8	0.0114309	0.00810325	IL6, DES, MYL2, CACNG7, CACNG6, ITGA4, CACNG1, CACNA1S
KEGG_PATHWAY	hsa04970:Salivary secretion	8	0.0114309	0.0135252	ATP2B3, CALML3, ATP1B4, LYZ, ATP1A3, CST2, PRKCG, CALML5
KEGG_PATHWAY	hsa04151:PI3K-Akt signaling pathway	18	0.0257194	0.0268393	IBSP, CSF3, FGF5, IL6, COL3A1, ITGA4, FGF21, IL7R, EIF4E1B, LAMA3, COL6A5, TNR, COL6A3, COL1A2, COL1A1, THBS2, COL11A1, FGF4
KEGG_PATHWAY	hsa05414:Dilated cardiomyopathy	7	0.010002	0.0379497	DES, MYL2, CACNG7, CACNG6, ITGA4, CACNG1, CACNA1S
KEGG_PATHWAY	hsa05412:Arrhythmogenic right ventricular cardiomyopathy (ARVC)	6	0.00857314	0.0479222	DES, CACNG7, CACNG6, ITGA4, CACNG1, CACNA1S
KEGG_PATHWAY	hsa04672:Intestinal immune network for IgA production	5	0.00714429	0.0497054	CCR9, IL6, ICOS, AICDA, ITGA4
