# Supplementary material for: Expression level of long non-coding RNA colon adenocarcinoma hypermethylated serves as a novel prognostic biomarker in patients with thyroid carcinoma
Source: Biosci Rep. 2021 Apr 16;41(4):BSR20210284. doi: 10.1042/BSR20210284 (PMC8056003; doi:10.1042/BSR20210284)
Supplement: Supplementary Tables S1-S8 [file BSR-2021-0284_supp1.zip › BSR-2021-0284_suppST6.xlsx]

## Sheet: Sheet1
Table S6. Survival analysis results of DEGs between low- and high-CAHM phenotypes.
ID	P	HR	Low 95%CI	High 95%CI
IL21	0.0103617	0.192146	0.0544411	0.678169
HSPB3	0.0117865	0.237783	0.0777507	0.727209
FGF21	0.0125816	0.247626	0.0827306	0.741187
CHRNB3	0.0198923	0.279619	0.0956537	0.817396
PPP1R27	0.0203797	4.49469	1.26218	16.0058
NKX1-2	0.0237095	0.288092	0.0979918	0.846982
KLHL40	0.0281172	3.28085	1.13602	9.47517
CILP	0.0282119	9.91152	1.27759	76.8933
MYADML2	0.0347913	3.8971	1.10207	13.7808
SLC7A14	0.0435221	3.67461	1.03857	13.0013
KCNS1	0.0447067	2.96803	1.02604	8.58561
IHH	0.0451759	3.2316	1.02553	10.1833
SERPIND1	0.0500729	2.89022	0.999663	8.35622
CLEC4M	0.0522124	3.10609	0.989208	9.75301
CA10	0.0537065	2.8452	0.983462	8.23129
CYP24A1	0.0545173	2.85067	0.979904	8.293
VAX1	0.0582689	0.361703	0.126253	1.03624
FGB	0.0590818	0.333321	0.10652	1.04303
AKR1C3	0.0594657	3.38729	0.952469	12.0463
XCR1	0.0617499	0.338582	0.108691	1.05471
POPDC3	0.0620226	2.78174	0.94986	8.14656
OTOG	0.0639131	0.34039	0.108863	1.06432
GLRA3	0.0665256	0.382951	0.137362	1.06763
FCER2	0.0670463	0.381399	0.135945	1.07003
PRSS33	0.0686991	0.359649	0.119593	1.08156
TRAT1	0.070896	0.351442	0.112988	1.09314
GMNC	0.0709928	0.312623	0.0884805	1.10457
MAFA	0.0731775	2.69821	0.911008	7.99149
ALK	0.0742376	0.369905	0.124132	1.10229
LHX1	0.0786692	0.358496	0.114266	1.12474
HSD17B2	0.0793042	0.401815	0.145124	1.11253
CDH18	0.0826295	0.386004	0.13175	1.13093
CELA2A	0.0835598	2.45319	0.887759	6.77901
TRDN	0.0847324	0.406115	0.145781	1.13136
CALML5	0.0888085	0.413566	0.149589	1.14338
MTRNR2L1	0.0888154	0.394079	0.134829	1.15182
ESRRB	0.0901115	2.41805	0.870977	6.71312
TAS1R1	0.0912091	2.47686	0.864612	7.0955
PMP2	0.0945939	0.377926	0.120761	1.18273
CSRP3	0.101353	0.424338	0.152173	1.18328
MYOG	0.104644	0.429183	0.154506	1.19217
CYP4F3	0.105269	2.43754	0.829368	7.164
CLPS	0.106743	0.425753	0.150851	1.20162
CALN1	0.107962	2.81377	0.797004	9.93384
ALB	0.11195	2.29497	0.823969	6.39212
NYAP2	0.113404	2.38473	0.813097	6.99415
CATSPERZ	0.114441	2.36505	0.812212	6.88673
PNMA8C	0.11554	2.28631	0.81634	6.40321
IGFL1	0.116248	0.440714	0.158537	1.22513
SERPINB3	0.117177	0.428209	0.148205	1.23723
NCCRP1	0.117286	0.446536	0.162817	1.22465
REG1A	0.12175	0.43155	0.14886	1.25108
UPK1B	0.124565	2.23575	0.800795	6.24204
DLX6	0.125655	0.409611	0.130703	1.28368
KLK5	0.128288	0.436714	0.150148	1.2702
GP2	0.12964	0.464481	0.172295	1.25217
ACTBL2	0.129756	0.451235	0.161184	1.26324
BEST3	0.130865	0.456941	0.165412	1.26227
LY6D	0.134899	0.416188	0.131884	1.31337
SMYD1	0.139276	0.449004	0.15533	1.29791
SP8	0.140697	0.418883	0.13162	1.33311
ABCB11	0.140909	0.42172	0.133624	1.33095
KCNC2	0.143869	0.465345	0.166821	1.29807
CARTPT	0.144066	2.09279	0.776981	5.6369
KRT14	0.145316	0.42627	0.135297	1.34302
MMP12	0.148106	0.471911	0.170559	1.30571
LCN8	0.148226	2.11136	0.766629	5.81487
CADM2	0.150712	2.3031	0.738163	7.18577
FGG	0.151922	0.432116	0.137126	1.3617
LBX1	0.152964	0.476934	0.172777	1.31653
LGALS13	0.153633	0.43233	0.136631	1.36799
FGA	0.154206	0.458761	0.157063	1.33998
RGS13	0.155115	0.473253	0.168723	1.32743
GPR174	0.155996	0.46288	0.159696	1.34166
TREML4	0.159251	2.29573	0.721719	7.30251
FAM196B	0.16117	2.1037	0.743336	5.95363
CACNA1E	0.162221	0.489003	0.179317	1.33353
HLA-G	0.165848	0.446617	0.142819	1.39664
IL6	0.168228	2.46022	0.683674	8.85316
CA9	0.168363	2.04849	0.738427	5.68276
PLG	0.17221	0.489272	0.175319	1.36544
C1orf87	0.17368	0.477755	0.164837	1.3847
ARSF	0.17966	2.01514	0.724117	5.60791
OR52E8	0.181147	0.507191	0.187519	1.37182
IGF2BP1	0.183092	2.38855	0.662882	8.60661
NIPAL4	0.184736	2.18983	0.687651	6.97354
STAB2	0.186778	0.496839	0.175877	1.40353
PRR25	0.188471	2.00539	0.710921	5.65687
HMGCS2	0.191121	2.03767	0.700898	5.92399
PPP1R3A	0.192018	0.491451	0.16904	1.4288
SLC13A2	0.192043	0.50505	0.180977	1.40943
METTL11B	0.192595	0.514282	0.189135	1.3984
AQP7	0.194625	2.03605	0.695294	5.96222
AKR1C1	0.194681	2.02082	0.697874	5.85164
RPL3L	0.196842	2.01894	0.694625	5.86805
ALPP	0.197592	0.465087	0.145141	1.49031
GPR31	0.20036	1.94417	0.702749	5.37857
CT83	0.203181	0.499284	0.171295	1.4553
KRT13	0.203377	0.492541	0.165401	1.46672
GPX2	0.203867	0.430788	0.117517	1.57916
NOTUM	0.204449	2.0019	0.685264	5.84828
CALCB	0.210629	0.50684	0.174903	1.46874
AMER2	0.211935	1.97402	0.678585	5.74248
GAPDHS	0.212569	1.89248	0.694138	5.15963
CSAG1	0.213281	0.482162	0.152859	1.52088
CHGB	0.213735	0.525481	0.190571	1.44896
SOX14	0.214987	0.524762	0.189373	1.45414
SCRT2	0.21885	0.535944	0.198306	1.44845
KRT25	0.223725	0.529887	0.190489	1.474
CACNG7	0.225579	0.529208	0.189072	1.48123
KISS1	0.226173	0.525466	0.185346	1.48972
AQP12B	0.229838	0.543336	0.20074	1.47063
HOXC13	0.2303	1.92294	0.6607	5.59662
PAX5	0.235881	0.536857	0.191947	1.50154
TMPRSS11E	0.236329	0.53859	0.193406	1.49985
HAPLN2	0.2395	0.525834	0.180177	1.53461
CDH10	0.239649	0.537374	0.190851	1.51307
KRT23	0.241838	0.546333	0.198519	1.50353
NLRP10	0.245781	0.53101	0.182345	1.54636
PYDC1	0.246859	0.555376	0.205256	1.50272
KRT6A	0.249284	1.82304	0.656332	5.06371
TPSD1	0.249397	0.551263	0.2001	1.51869
DRGX	0.249726	1.95336	0.624647	6.10841
PDX1	0.252404	0.551557	0.199101	1.52794
CCR6	0.254415	0.555747	0.202364	1.52623
GABRQ	0.25791	1.80965	0.647638	5.05659
IL12B	0.260813	0.558751	0.20259	1.54106
SLC9A4	0.262664	0.541223	0.184859	1.58457
GPR37L1	0.263915	1.84023	0.631227	5.36489
PLD5	0.265885	1.83725	0.629221	5.36454
MATN1	0.267003	1.76108	0.648328	4.78371
CELA3A	0.27061	0.571979	0.211706	1.54535
AC024940.1	0.271491	1.81801	0.626467	5.27585
PIWIL1	0.27153	1.75352	0.644368	4.77187
OR8G5	0.276765	0.567732	0.204687	1.57469
CTRB1	0.278512	1.73801	0.639564	4.72304
AC009014.1	0.278697	1.77773	0.627732	5.03453
NPW	0.280351	1.75452	0.632225	4.86906
GPR37	0.283149	0.57151	0.205736	1.58758
C8A	0.283662	1.77486	0.621823	5.06593
FCRLA	0.285939	0.579361	0.21259	1.57891
CYP4F11	0.287459	0.559314	0.191732	1.63161
URAD	0.288008	0.576195	0.208401	1.59309
ST6GALNAC5	0.289354	0.564208	0.195725	1.62642
P2RY10	0.302995	0.586068	0.212029	1.61995
CLCA2	0.303016	0.590274	0.216467	1.60959
NR2E1	0.305055	0.582785	0.207687	1.63534
AKR1C2	0.305545	1.70959	0.612912	4.76854
CABP7	0.309221	0.590074	0.213469	1.63109
FER1L6	0.30988	1.68557	0.615322	4.61736
SIX2	0.310186	1.95779	0.534901	7.16567
MYPN	0.310377	1.70206	0.609133	4.75595
VGLL1	0.310762	0.598854	0.2222	1.61398
PPY	0.31204	1.69034	0.610932	4.67687
MYL1	0.312186	0.598208	0.22085	1.62034
FAM129C	0.312817	0.590871	0.212699	1.64142
XIRP2	0.313278	1.79877	0.574618	5.63083
DPYS	0.313635	0.588986	0.210343	1.64923
CLEC17A	0.31383	0.58601	0.207142	1.65784
AC008878.3	0.314045	0.590882	0.21216	1.64566
CXCL10	0.316506	0.578805	0.198554	1.68728
DAZL	0.321472	0.598374	0.216807	1.65148
APOH	0.322966	0.597628	0.215324	1.65871
PLA2G12B	0.325952	0.581457	0.19709	1.71542
ASB5	0.327886	0.584476	0.199314	1.71395
CALB2	0.329511	0.607019	0.222554	1.65565
FAM183A	0.330756	1.69982	0.583573	4.95123
INSL6	0.331478	0.603627	0.217929	1.67195
COL17A1	0.33357	1.70266	0.57895	5.00743
STAP1	0.334586	0.609289	0.222716	1.66684
S100A7	0.335335	0.596233	0.208223	1.70727
GPR12	0.337562	0.610927	0.223151	1.67255
CD70	0.338175	0.610973	0.222918	1.67456
FST	0.339084	0.596143	0.206428	1.7216
TLR10	0.339301	0.6028	0.213441	1.70243
CALML3	0.340579	0.606776	0.217175	1.6953
LMOD3	0.346084	1.63095	0.589561	4.51181
FAM26D	0.349684	1.74316	0.543942	5.58624
FLT3	0.35201	0.620382	0.226996	1.69551
ABRA	0.35231	0.622156	0.228876	1.69122
TMEM40	0.354635	0.619715	0.224996	1.7069
GUCA1A	0.355673	1.60361	0.58868	4.36839
CXCL11	0.356303	0.619465	0.223923	1.7137
SEMG2	0.358151	0.620303	0.223994	1.7178
LCN6	0.361337	0.579892	0.179977	1.86843
PITX1	0.36249	0.626981	0.229552	1.71249
AHNAK2	0.367471	0.6184	0.217433	1.75879
TP63	0.368123	0.631058	0.231563	1.71976
FAM19A2	0.369334	1.63825	0.557613	4.8131
CTRB2	0.370146	1.57933	0.581322	4.29073
KERA	0.371365	0.631616	0.230641	1.7297
CDX2	0.373635	0.629362	0.226924	1.7455
PLK5	0.374374	1.59681	0.568585	4.48449
CASR	0.37576	0.631421	0.228278	1.74652
MCEMP1	0.376621	0.638341	0.235989	1.72669
PNLIP	0.377087	0.630961	0.227099	1.75304
MRGPRX2	0.380507	0.631725	0.226318	1.76334
HOXA7	0.380627	0.641126	0.237336	1.7319
KCNA7	0.382616	1.5828	0.564599	4.43725
CASQ1	0.384084	0.638844	0.232907	1.7523
UMOD	0.386066	0.635394	0.227866	1.77176
C10orf71	0.386565	0.638391	0.231144	1.76316
FCRL4	0.386838	0.642107	0.235428	1.75128
SCGB3A1	0.387525	1.55317	0.572138	4.21635
HOXC8	0.390539	0.641326	0.232653	1.76786
GPR87	0.391684	0.646009	0.237703	1.75567
DPYSL5	0.394434	1.54997	0.565321	4.24964
MNX1	0.395181	1.65988	0.516143	5.33805
SLCO6A1	0.396149	0.647894	0.237741	1.76565
C19orf67	0.399147	0.645296	0.233092	1.78645
FBXO40	0.403376	0.642941	0.228152	1.81183
IL1RL1	0.408816	1.57621	0.535423	4.64013
NECAB2	0.409258	1.58756	0.529624	4.75875
TCN1	0.410404	0.645198	0.22729	1.8315
MEGF11	0.41047	1.5236	0.558986	4.1528
STMN2	0.422035	0.586577	0.159507	2.1571
HOXA11	0.42206	1.55269	0.530393	4.54542
B3GNT6	0.422416	0.665948	0.246652	1.79803
CHRNA2	0.422733	0.660063	0.239062	1.82247
KRT6B	0.423817	1.50993	0.550071	4.14474
SMR3B	0.425152	1.49786	0.554927	4.043
SLC6A2	0.42989	1.59583	0.500022	5.09312
VSNL1	0.430496	1.58668	0.503543	4.99968
CALY	0.432542	1.49007	0.550386	4.03409
C14orf105	0.438924	0.66497	0.236646	1.86855
SERPINB5	0.443248	0.678323	0.251501	1.82951
KLK1	0.445138	0.665916	0.234504	1.89099
TEX101	0.449095	1.51903	0.514544	4.48447
SLC19A3	0.449667	0.650842	0.213739	1.98184
ANXA8	0.45159	1.47986	0.533359	4.10604
TXLNB	0.451763	0.673452	0.240492	1.88587
SBSPON	0.452797	1.47955	0.532085	4.11415
KIAA0319	0.453126	0.667592	0.232295	1.91859
SFTPA2	0.457681	0.685922	0.253625	1.85506
C1QTNF4	0.457807	0.682009	0.248328	1.87307
SLC24A2	0.457978	1.54799	0.488232	4.90803
KRT75	0.458177	0.679528	0.244851	1.88588
SP5	0.458403	1.51294	0.506405	4.52006
MB	0.459294	1.50651	0.508863	4.4601
CPAMD8	0.459352	0.677648	0.241741	1.89958
KRT5	0.460667	1.47736	0.523859	4.16639
CEACAM6	0.461089	1.46566	0.530297	4.05088
IL17REL	0.461297	1.47328	0.525506	4.13039
IL1R2	0.462693	0.686486	0.251563	1.87334
CEACAM8	0.462975	0.675165	0.236519	1.92732
CACNA1S	0.463193	0.688397	0.253858	1.86675
SHD	0.468586	1.46177	0.523612	4.08084
FOXA1	0.468837	1.52877	0.484799	4.82082
TCF15	0.471057	1.44102	0.533578	3.89172
RBFOX1	0.475466	1.5035	0.490549	4.60813
CTAG2	0.476559	0.696691	0.257558	1.88454
GPA33	0.476954	0.694633	0.254485	1.89604
KLHL41	0.477402	1.43845	0.527624	3.92161
ATP12A	0.477438	1.45994	0.513998	4.14675
DHRS9	0.478753	0.696749	0.256361	1.89365
APCDD1L	0.48076	0.682685	0.236261	1.97265
FGF5	0.481133	1.46499	0.506359	4.23849
PLEKHG7	0.482249	0.691692	0.247396	1.9339
CCL20	0.482328	0.695748	0.252892	1.91412
AVP	0.48273	0.676142	0.226701	2.01661
HOXC10	0.482737	1.50995	0.47779	4.77188
CCR4	0.486002	0.698414	0.254423	1.9172
MME	0.48625	1.46763	0.498439	4.32135
TMEM190	0.491377	1.42821	0.517485	3.94175
EDN3	0.493022	1.43946	0.508029	4.07857
CACNG6	0.494682	0.708101	0.262935	1.90697
KCNK17	0.494864	1.44405	0.502767	4.1476
ERICH3	0.495012	0.702252	0.25443	1.93828
PKHD1	0.495627	1.42741	0.512859	3.97283
DES	0.499422	1.42251	0.51156	3.95564
COL10A1	0.507238	0.716041	0.266807	1.92167
ITGA4	0.510136	1.44257	0.484812	4.29239
MUC4	0.513712	0.710043	0.254077	1.98428
ADGRF2	0.514272	0.718186	0.265587	1.94208
TNNT3	0.514764	1.43654	0.483056	4.2721
FXYD3	0.515392	0.708986	0.251526	1.99845
EEF1G	0.521164	0.711581	0.251631	2.01226
LKAAEAR1	0.52347	0.721349	0.264463	1.96755
GSTA1	0.526348	0.714044	0.251904	2.02402
FCRL1	0.526751	0.717196	0.25623	2.00746
SCT	0.531889	1.38599	0.498076	3.8568
XKR4	0.531994	1.38758	0.49673	3.87609
AC114296.1	0.537646	0.721647	0.255754	2.03623
NPIPB13	0.542223	1.3638	0.502805	3.69917
MYH2	0.542999	0.736736	0.275281	1.97173
MOGAT2	0.543661	1.37397	0.492796	3.83079
UGT3A1	0.55049	0.740564	0.276282	1.98505
MYH7	0.555027	0.741109	0.27404	2.00425
KCNK16	0.556209	1.36912	0.480856	3.89825
BARX1	0.556362	1.34522	0.500811	3.61337
UBD	0.556438	0.738101	0.268296	2.03057
CHRND	0.55719	0.74311	0.275753	2.00256
SERPINB2	0.561757	0.741372	0.269794	2.03723
NPY	0.561845	1.34071	0.497866	3.61043
BEND4	0.563371	0.739438	0.265603	2.05859
RAB27B	0.564496	0.74628	0.275775	2.01952
ADAM23	0.565414	0.726061	0.243743	2.16279
NKAIN1	0.565435	0.735805	0.258486	2.09454
MYBPC1	0.567428	0.724956	0.240734	2.18316
WISP1	0.568382	0.745987	0.272552	2.0418
SLITRK6	0.570052	0.743505	0.267368	2.06756
CCER2	0.572109	1.34178	0.483862	3.72081
CORIN	0.573897	1.34083	0.482405	3.72682
MYH8	0.574843	0.754932	0.282686	2.0161
SERPINB11	0.577995	0.753771	0.278445	2.04051
LRRN4	0.580028	0.751156	0.272622	2.06966
CXCL9	0.581091	0.750257	0.270368	2.08192
ITK	0.581178	1.32296	0.489461	3.57579
CXCL5	0.583115	1.35893	0.454504	4.06309
WNT2	0.584215	0.754828	0.275647	2.06701
HOXA9	0.58489	0.755196	0.275765	2.06814
MYOZ2	0.588139	0.758986	0.279748	2.05921
CHST6	0.591171	0.747239	0.258063	2.16368
KCNT1	0.592155	0.755793	0.271349	2.10512
IL36A	0.593127	0.764698	0.285829	2.04585
DLX5	0.59435	0.757879	0.2732	2.10242
AGXT	0.595667	0.763513	0.281832	2.06844
CPA1	0.595857	0.76543	0.285023	2.05556
SPTSSB	0.601306	0.750572	0.255855	2.20186
MTRNR2L12	0.602659	0.763149	0.275828	2.11145
TNFRSF9	0.606513	0.768592	0.282313	2.09248
PTPRT	0.608008	1.30808	0.468765	3.65015
PTH	0.608475	0.770294	0.283782	2.09087
MYO18B	0.610796	1.30624	0.466884	3.65457
LUZP2	0.610868	0.771887	0.284725	2.09258
SMPX	0.612145	1.31924	0.452048	3.85004
IL7R	0.61251	0.772662	0.284803	2.09621
SLC6A14	0.613879	1.292	0.477584	3.49522
ADAM12	0.614724	1.31886	0.448912	3.87466
NXPE4	0.620749	1.31316	0.446306	3.86371
NTNG2	0.620837	1.31561	0.443736	3.90056
COL12A1	0.624034	1.30905	0.445934	3.84277
ANGPTL7	0.625105	1.31801	0.43542	3.98958
C20orf85	0.627805	0.782875	0.291022	2.106
KRT85	0.628929	1.28753	0.461942	3.58864
MYF6	0.630154	0.782624	0.28858	2.12247
SFTPA1	0.632389	0.780051	0.281922	2.15832
C4orf48	0.633298	0.779849	0.280783	2.16595
ANKRD34B	0.633872	0.777352	0.275738	2.19149
IBSP	0.638676	0.773464	0.264714	2.25998
ROS1	0.64053	1.26734	0.468831	3.42587
SPATA19	0.641564	0.787885	0.28876	2.14975
NWD2	0.642151	1.26956	0.463953	3.474
GLIS1	0.644798	1.31676	0.408718	4.24216
SPON1	0.645059	0.789265	0.288348	2.16037
INSRR	0.645267	1.32283	0.401968	4.35328
CA8	0.645621	0.789894	0.289063	2.15846
STEAP1	0.646767	0.784243	0.277343	2.21761
PTPRC	0.646852	1.26139	0.467096	3.40638
DSG3	0.647791	1.29147	0.431023	3.8696
SLC13A5	0.647854	1.2606	0.466644	3.4054
AMPD1	0.650477	0.796545	0.297768	2.1308
CR2	0.655175	0.796593	0.29362	2.16116
MMP20	0.655469	0.794337	0.288899	2.18405
VTCN1	0.658746	0.793988	0.285234	2.21017
HOXA6	0.661954	1.24663	0.464043	3.34904
BPIFB1	0.662107	1.24794	0.462135	3.3699
MLN	0.66293	1.25694	0.449505	3.51473
AKR1B10	0.663311	0.79723	0.287412	2.21138
CLIC5	0.663335	0.796258	0.285467	2.22102
CNTN1	0.66395	1.27842	0.422131	3.87168
ZNF831	0.666766	0.804022	0.297896	2.17005
PGC	0.66688	1.25473	0.446487	3.52606
TREML2	0.667961	0.801581	0.291783	2.20209
CLEC4G	0.668167	1.24905	0.451851	3.45274
SLC39A12	0.668218	1.26817	0.4279	3.75851
NPBWR1	0.669476	1.24356	0.457093	3.3832
CD177	0.669672	1.27539	0.417129	3.89959
THBS2	0.670357	0.803014	0.292426	2.20511
ORM1	0.670374	0.801147	0.28862	2.22381
GC	0.670432	0.805679	0.297835	2.17946
OLFM4	0.671923	1.2391	0.459427	3.34194
VIL1	0.671938	0.799874	0.284573	2.24827
MT1H	0.675733	1.24672	0.443646	3.50347
PLEKHS1	0.676896	0.801607	0.283299	2.26818
NKX2-3	0.68654	1.22853	0.452134	3.33812
ASB15	0.687622	1.22652	0.453343	3.31836
KLHL13	0.688124	1.23644	0.43864	3.4853
HHIPL2	0.688167	1.22524	0.454358	3.30401
SYNPO2L	0.688429	1.22923	0.448248	3.37093
GRIK3	0.689202	1.22769	0.449263	3.35486
AICDA	0.691011	1.22324	0.452894	3.3039
LIPK	0.691107	0.810867	0.288297	2.28065
AHSG	0.693554	1.22663	0.444064	3.3883
COL1A1	0.695011	0.804712	0.271598	2.38426
AC104831.1	0.695318	1.2208	0.449821	3.31322
FCRL2	0.698331	1.21608	0.452171	3.27058
HOXA10	0.698403	0.820288	0.301153	2.23432
USP41	0.701794	0.814425	0.284787	2.32906
AC005324.4	0.705246	1.21181	0.44782	3.27919
DLK1	0.713369	0.828735	0.304167	2.25797
L1CAM	0.713579	0.83062	0.308342	2.23754
LAX1	0.713753	0.830456	0.307763	2.24087
VCAN	0.719128	0.830632	0.302123	2.28367
SAA2	0.723083	0.835577	0.309365	2.25684
TNFSF9	0.723357	0.82407	0.282266	2.40586
VWC2	0.723963	0.837766	0.313673	2.23752
CCL11	0.724964	1.20256	0.430382	3.36016
CXCR5	0.726016	1.20231	0.429028	3.36935
EPYC	0.726574	0.825725	0.282295	2.41527
SLC6A20	0.726602	0.834394	0.302425	2.3021
GDF6	0.727415	0.827906	0.286283	2.39424
MT3	0.727663	1.19314	0.441623	3.22352
XDH	0.728938	1.19331	0.439179	3.24242
TGM4	0.731062	0.840943	0.313156	2.25825
CR1	0.731496	1.1905	0.439721	3.22314
NRAP	0.733446	1.19381	0.430674	3.30918
ATP1A3	0.734522	0.842588	0.313113	2.26741
MICALCL	0.734802	0.839406	0.304844	2.31136
ANKRD1	0.735991	1.19376	0.426379	3.34225
NR0B1	0.736581	1.1907	0.430654	3.29215
CKM	0.736773	1.18792	0.435223	3.24235
KRT17	0.738093	0.841984	0.307236	2.30746
NETO1	0.738443	0.843136	0.309702	2.29536
LMOD2	0.7399	1.18333	0.438029	3.19677
CPB1	0.740003	0.843628	0.309018	2.30313
FAM83E	0.740107	0.842575	0.306238	2.31824
DHRS2	0.743655	1.19271	0.414791	3.42957
GPR15	0.751091	0.843855	0.295585	2.40909
SEMG1	0.752511	1.1733	0.434499	3.16832
GRIA2	0.754301	0.853338	0.316062	2.30393
TLX1	0.754702	0.847623	0.300483	2.39103
CGA	0.755675	1.1711	0.433044	3.16706
ASAH2	0.759233	1.16775	0.433162	3.14811
ZNF469	0.762648	1.17147	0.419439	3.27187
POSTN	0.766149	0.853713	0.301065	2.42083
SEZ6L	0.766155	1.16992	0.415911	3.29087
FCRL3	0.767441	1.16173	0.430148	3.13754
IL31RA	0.771152	1.1582	0.430526	3.11577
HDC	0.771285	1.16478	0.416481	3.25759
SLC30A3	0.774901	1.1594	0.420725	3.19497
CPLX2	0.77524	0.865228	0.320312	2.33716
UCN2	0.776558	0.862528	0.310616	2.39509
DAW1	0.778107	1.15331	0.427652	3.11028
GPRC6A	0.779002	0.861394	0.303825	2.44219
AZGP1	0.779393	0.860063	0.299522	2.46962
COL6A3	0.781761	0.866462	0.314287	2.38876
FUT9	0.789191	1.16138	0.387857	3.47755
ADGRG7	0.790345	0.867291	0.303606	2.47753
ICOS	0.790487	0.872689	0.319572	2.38315
TMEM132C	0.792085	1.1429	0.423342	3.08552
ACTA1	0.79572	1.14387	0.413445	3.16475
PLP1	0.796361	1.14821	0.401946	3.27998
MYL2	0.797661	1.14393	0.409201	3.19789
PRSS12	0.798455	1.13795	0.422031	3.06832
COL11A1	0.799172	1.14288	0.408492	3.19754
TTR	0.804645	1.13399	0.418682	3.07137
NDST4	0.805062	1.13347	0.419088	3.06561
LRRC15	0.807034	0.869774	0.283915	2.66456
TTC24	0.807253	0.880366	0.316309	2.45027
PCP2	0.807901	0.879756	0.313221	2.471
NEUROG2	0.808579	0.884164	0.326562	2.39387
PRLHR	0.809462	1.13925	0.394809	3.28739
PRKCG	0.811491	0.885367	0.325532	2.40798
RBFOX3	0.812369	0.884938	0.322534	2.42801
HP	0.812473	1.12892	0.41454	3.07442
MYH1	0.812897	0.886663	0.327462	2.4008
LGSN	0.814674	0.888174	0.329503	2.39407
ATP2B3	0.815107	0.887667	0.32697	2.40986
CCR8	0.817738	0.887749	0.322486	2.44382
SNCB	0.818217	0.88899	0.325921	2.42483
MYOT	0.818957	1.12343	0.41469	3.04346
HFE2	0.819941	1.12286	0.413988	3.04553
KCNG4	0.82246	0.891821	0.32806	2.42438
AMTN	0.824219	1.11909	0.414653	3.02027
EIF4E1B	0.824772	0.888578	0.312277	2.52843
SLC47A2	0.825452	0.893696	0.329159	2.42647
WT1	0.825932	1.13247	0.373706	3.43183
DPRX	0.82712	1.11788	0.41122	3.03891
CRYBG2	0.828491	0.895396	0.329522	2.43302
CST2	0.832679	0.89572	0.322453	2.48816
KRTAP5-10	0.832839	0.895295	0.320563	2.50045
COL3A1	0.833792	0.897036	0.325119	2.47501
DKK4	0.835564	1.11255	0.406413	3.04556
OR6T1	0.836739	1.11746	0.388573	3.21362
COX6A2	0.842716	0.904548	0.335791	2.43665
RAB3C	0.84315	0.904212	0.333509	2.45151
NTRK1	0.844582	0.904749	0.332581	2.46127
MMP13	0.844987	1.10759	0.397643	3.08508
LRRTM4	0.846	1.10239	0.412217	2.94811
AADAC	0.846887	0.905807	0.33184	2.47253
SEMA3C	0.858554	1.10654	0.363431	3.3691
NCAN	0.859546	1.09293	0.408428	2.92464
LRTM2	0.860746	1.09639	0.392161	3.06523
APOA2	0.863309	0.915672	0.335872	2.49635
TNR	0.866336	0.912935	0.316065	2.63696
XIRP1	0.867431	0.914596	0.320624	2.60893
CSF3	0.868376	1.09766	0.36464	3.30423
LYZ	0.868728	1.09082	0.389096	3.05806
ATP1B4	0.871238	0.916901	0.32116	2.61772
PROM1	0.872463	0.922407	0.344072	2.47283
CLEC4C	0.876925	1.08784	0.374818	3.15724
ADGRF4	0.880544	1.08422	0.377659	3.1127
ALDH1L1	0.883607	0.926064	0.331157	2.58969
C19orf81	0.887218	0.930588	0.344349	2.51488
AMY2A	0.889922	0.931825	0.34282	2.53281
PRAMEF17	0.890087	1.07238	0.398015	2.88936
RIMS1	0.891169	0.930745	0.332925	2.60205
CLEC6A	0.894785	1.06941	0.39555	2.89128
CACNG1	0.895659	1.07003	0.389115	2.94248
COL6A5	0.897574	1.06936	0.385216	2.96853
CELA3B	0.898408	1.07386	0.359644	3.20642
NXPH4	0.899965	0.937833	0.344756	2.55116
KLHL34	0.902666	1.06534	0.386328	2.93778
CD5L	0.903336	1.06367	0.392794	2.8804
IGF2	0.904783	0.934654	0.30887	2.82831
CAV3	0.906725	0.941682	0.34466	2.57287
VGF	0.906834	1.06417	0.375564	3.01532
TNNI2	0.907177	0.941004	0.338594	2.61519
ATOH7	0.908712	1.06025	0.390022	2.88223
TNFSF11	0.910215	1.06144	0.376549	2.99205
KRT6C	0.914117	0.94675	0.350226	2.55931
GREM1	0.914166	0.938892	0.298305	2.95509
CPNE6	0.914291	0.943711	0.328582	2.7104
KLHL1	0.919197	1.05258	0.391103	2.83281
LHX8	0.925936	0.953676	0.350819	2.5925
CXCL6	0.929299	0.955876	0.352757	2.59016
RSPO1	0.934032	1.04287	0.386013	2.81744
RBP4	0.93473	1.0447	0.366818	2.97533
ALPK2	0.935278	0.95822	0.342068	2.68421
WFDC12	0.938821	1.03993	0.382611	2.82652
AC005324.3	0.941083	0.963331	0.357699	2.59438
QPRT	0.942634	1.03699	0.385609	2.78869
HCAR2	0.94284	1.037	0.384126	2.79952
SLN	0.943403	1.04166	0.337581	3.21419
DCC	0.945299	0.964178	0.340088	2.73353
MUC16	0.945583	1.03495	0.385942	2.77533
LGR5	0.947003	0.961992	0.306883	3.01557
FGF4	0.949042	0.966513	0.340057	2.74703
INHBE	0.953373	0.970395	0.354368	2.65731
CXCL13	0.954479	1.02974	0.376424	2.81696
PRAP1	0.955006	1.03028	0.365492	2.90426
GBP6	0.955378	1.02893	0.378965	2.79363
WNT7A	0.958439	0.973755	0.35814	2.64757
ALPPL2	0.960401	0.97519	0.361727	2.62904
EHF	0.962091	1.02448	0.377922	2.77718
FCAMR	0.962173	0.975173	0.345035	2.75614
ALX1	0.962191	1.02543	0.363081	2.89606
BRS3	0.962345	0.975222	0.344147	2.76352
VGLL3	0.963722	1.02474	0.357486	2.93744
KRT16	0.966433	0.976348	0.320219	2.97689
ISL1	0.96817	1.02515	0.302614	3.47287
SPOCK3	0.969817	1.01985	0.368378	2.82346
GIP	0.970843	1.01881	0.375112	2.76709
GALNT13	0.971915	1.01882	0.360769	2.87719
SOHLH1	0.973958	0.983525	0.362759	2.66657
ACTN2	0.973999	0.982834	0.346963	2.78405
PTPRN	0.977818	1.01553	0.342692	3.00942
LAMA3	0.978478	0.986372	0.363984	2.673
MS4A8	0.983488	0.989348	0.358823	2.72783
MMP10	0.98452	1.01058	0.349134	2.92514
PRR35	0.985004	0.990262	0.356932	2.74735
MPPED1	0.988307	1.0077	0.361289	2.81066
CADPS	0.98923	0.992311	0.323549	3.04338
CSMD1	0.989431	0.993232	0.363608	2.71311
CCR9	0.989438	1.00676	0.37102	2.73186
COL1A2	0.992176	1.00508	0.364996	2.76767
VGLL2	0.992299	1.00486	0.375482	2.68919
DCLK1	0.994669	0.996364	0.342208	2.90098
PTH2R	0.996937	1.00213	0.338968	2.96268
DSC3	0.998492	1.00096	0.36855	2.71857
SHH	0.999615	0.999747	0.356725	2.80186
