# Supplementary material for: Expression level of long non-coding RNA colon adenocarcinoma hypermethylated serves as a novel prognostic biomarker in patients with thyroid carcinoma
Source: Biosci Rep. 2021 Apr 16;41(4):BSR20210284. doi: 10.1042/BSR20210284 (PMC8056003; doi:10.1042/BSR20210284)
Supplement: Supplementary Tables S1-S8 [file BSR-2021-0284_supp1.zip › BSR-2021-0284_suppST7.xlsx]

## Sheet: Sheet1
Table S7. GSEA analysis between low- and high-CHAM phenotypes using the c5 reference gene set (c5.all.v7.0.symbols.gmt).
NAME	SIZE	ES	NES	NOM p-val	FDR q-val	FWER p-val	RANK AT MAX	LEADING EDGE
GO_MITOCHONDRIAL_RESPIRATORY_CHAIN_COMPLEX_IV_ASSEMBLY	20	-0.776575	-1.70737	0.00623701	0.243584	0.995	2898	tags=80%, list=16%, signal=96%
GO_PYRIMIDINE_NUCLEOSIDE_TRIPHOSPHATE_BIOSYNTHETIC_PROCESS	18	-0.584652	-1.70225	0.0161616	0.249813	0.995	2542	tags=44%, list=14%, signal=52%
GO_NUCLEOTIDE_PHOSPHORYLATION	20	-0.593613	-1.67908	0.0168776	0.243345	0.997	2542	tags=55%, list=14%, signal=64%
GO_NCRNA_METABOLIC_PROCESS	428	-0.431886	-1.6775	0.0196464	0.24016	0.997	3133	tags=37%, list=18%, signal=44%
GO_CATALYTIC_ACTIVITY_ACTING_ON_A_RRNA	21	-0.613274	-1.67514	0.0200803	0.235811	0.997	1216	tags=33%, list=7%, signal=36%
GO_ORGANELLAR_SMALL_RIBOSOMAL_SUBUNIT	28	-0.74717	-1.64805	0.0205761	0.249694	0.999	3135	tags=75%, list=18%, signal=91%
GO_RNA_POLYMERASE_II_CORE_COMPLEX	15	-0.636197	-1.66458	0.0207039	0.23891	0.998	3181	tags=67%, list=18%, signal=81%
GO_ENDONUCLEASE_COMPLEX	29	-0.481609	-1.67583	0.0233918	0.24056	0.997	2189	tags=41%, list=12%, signal=47%
GO_U12_TYPE_SPLICEOSOMAL_COMPLEX	26	-0.603167	-1.68129	0.0270833	0.245585	0.997	2346	tags=54%, list=13%, signal=62%
GO_MITOCHONDRIAL_ELECTRON_TRANSPORT_NADH_TO_UBIQUINONE	52	-0.757308	-1.69336	0.0277228	0.248838	0.997	2341	tags=69%, list=13%, signal=80%
GO_PRECATALYTIC_SPLICEOSOME	44	-0.624936	-1.70921	0.0294737	0.244109	0.995	3532	tags=61%, list=20%, signal=77%
GO_RESPIRATORY_CHAIN_COMPLEX	80	-0.739542	-1.68253	0.0325866	0.246503	0.997	2341	tags=68%, list=13%, signal=77%
GO_NADH_DEHYDROGENASE_ACTIVITY	46	-0.744868	-1.66369	0.0335968	0.237953	0.998	2341	tags=72%, list=13%, signal=82%
GO_NEGATIVE_REGULATION_OF_RNA_SPLICING	25	-0.53509	-1.6757	0.0360721	0.237701	0.997	4470	tags=68%, list=25%, signal=91%
GO_RRNA_MODIFICATION	33	-0.551034	-1.64957	0.0362903	0.249357	0.999	1837	tags=36%, list=10%, signal=41%
GO_VACUOLAR_PROTON_TRANSPORTING_V_TYPE_ATPASE_COMPLEX	16	-0.599853	-1.67151	0.0364683	0.237034	0.998	4496	tags=75%, list=25%, signal=101%
GO_RESPIRASOME	93	-0.727348	-1.68021	0.0366599	0.244437	0.997	2603	tags=67%, list=15%, signal=78%
GO_ORGANELLE_ENVELOPE_LUMEN	83	-0.520139	-1.66518	0.0414201	0.240676	0.998	3093	tags=45%, list=18%, signal=54%
GO_RRNA_METABOLIC_PROCESS	200	-0.503149	-1.70945	0.046371	0.247862	0.995	2470	tags=43%, list=14%, signal=49%
GO_PROTEIN_TARGETING	411	-0.439127	-1.67809	0.0471513	0.242182	0.997	3220	tags=41%, list=18%, signal=49%
GO_CELLULAR_RESPIRATION	186	-0.594853	-1.6826	0.0489237	0.249846	0.997	3316	tags=51%, list=19%, signal=62%
GO_RIBOSOME_ASSEMBLY	59	-0.615628	-1.6716	0.0496894	0.239772	0.998	3420	tags=63%, list=19%, signal=78%
