# Supplementary material for: Expression level of long non-coding RNA colon adenocarcinoma hypermethylated serves as a novel prognostic biomarker in patients with thyroid carcinoma
Source: Biosci Rep. 2021 Apr 16;41(4):BSR20210284. doi: 10.1042/BSR20210284 (PMC8056003; doi:10.1042/BSR20210284)
Supplement: Supplementary Tables S1-S8 [file BSR-2021-0284_supp1.zip › BSR-2021-0284_suppST8.xlsx]

## Sheet: Sheet1
Table S8. GSEA analysis between low- and high-CHAM phenotypes using the c2 reference gene set (c2.all.v7.0.symbols.gmt).
NAME	SIZE	ES	NES	NOM p-val	FDR q-val	FWER p-val	RANK AT MAX	LEADING EDGE
IKEDA_MIR133_TARGETS_UP	43	-0.647191	-1.92654	<0.01	0.138074	0.592	3689	tags=60%, list=21%, signal=76%
DACOSTA_UV_RESPONSE_VIA_ERCC3_COMMON_DN	450	-0.610215	-1.89254	0.00197628	0.13814	0.708	3872	tags=60%, list=22%, signal=75%
BAELDE_DIABETIC_NEPHROPATHY_DN	422	-0.457347	-1.89427	<0.01	0.13837	0.707	4302	tags=49%, list=24%, signal=63%
ALONSO_METASTASIS_DN	23	-0.581105	-1.86589	<0.01	0.139053	0.775	3837	tags=48%, list=22%, signal=61%
BYSTROEM_CORRELATED_WITH_IL5_DN	57	-0.622744	-1.86461	<0.01	0.13911	0.78	4195	tags=70%, list=24%, signal=92%
ZWANG_CLASS_1_TRANSIENTLY_INDUCED_BY_EGF	470	-0.486367	-1.92279	<0.01	0.140068	0.602	4913	tags=53%, list=28%, signal=72%
QUINTENS_EMBRYONIC_BRAIN_RESPONSE_TO_IR	75	-0.50086	-1.86651	<0.01	0.140275	0.772	3803	tags=51%, list=22%, signal=64%
KIM_GERMINAL_CENTER_T_HELPER_UP	63	-0.568119	-1.87329	0.00395257	0.141391	0.757	3654	tags=52%, list=21%, signal=66%
DACOSTA_UV_RESPONSE_VIA_ERCC3_XPCS_DN	84	-0.631688	-1.86725	0.00390625	0.141453	0.77	3676	tags=58%, list=21%, signal=73%
GENTILE_UV_RESPONSE_CLUSTER_D2	35	-0.646497	-1.89429	<0.01	0.141514	0.707	3618	tags=60%, list=20%, signal=75%
TURASHVILI_BREAST_LOBULAR_CARCINOMA_VS_DUCTAL_NORMAL_UP	66	-0.697867	-1.88495	0.00601202	0.1419	0.725	3992	tags=77%, list=23%, signal=99%
PID_NECTIN_PATHWAY	30	-0.703116	-1.92668	0.00397614	0.142602	0.591	2330	tags=53%, list=13%, signal=61%
CHARAFE_BREAST_CANCER_LUMINAL_VS_MESENCHYMAL_DN	452	-0.507446	-1.90094	0.00201207	0.142749	0.679	4878	tags=54%, list=28%, signal=73%
VECCHI_GASTRIC_CANCER_ADVANCED_VS_EARLY_UP	164	-0.57625	-1.88589	0.008	0.143221	0.725	3970	tags=57%, list=22%, signal=73%
BONCI_TARGETS_OF_MIR15A_AND_MIR16_1	90	-0.545144	-1.87372	<0.01	0.143487	0.757	3830	tags=50%, list=22%, signal=64%
PID_NFKAPPAB_CANONICAL_PATHWAY	23	-0.673939	-1.85617	0.00210084	0.143522	0.797	1726	tags=48%, list=10%, signal=53%
AMIT_SERUM_RESPONSE_60_MCF10A	56	-0.606732	-1.8673	0.0143443	0.14377	0.77	3133	tags=55%, list=18%, signal=67%
PASINI_SUZ12_TARGETS_DN	299	-0.510233	-1.87519	0.00202429	0.143806	0.755	4458	tags=50%, list=25%, signal=66%
SENGUPTA_NASOPHARYNGEAL_CARCINOMA_UP	295	-0.571057	-1.9022	0.00406504	0.144014	0.674	5020	tags=65%, list=28%, signal=89%
BIOCARTA_P53_PATHWAY	16	-0.72488	-1.91115	<0.01	0.144026	0.645	2026	tags=50%, list=11%, signal=56%
SMIRNOV_RESPONSE_TO_IR_2HR_UP	52	-0.583179	-1.86835	0.0105263	0.144394	0.768	3830	tags=52%, list=22%, signal=66%
DURCHDEWALD_SKIN_CARCINOGENESIS_DN	250	-0.511321	-1.90609	<0.01	0.144576	0.663	3719	tags=48%, list=21%, signal=60%
LIU_SOX4_TARGETS_UP	132	-0.508452	-1.87929	<0.01	0.144658	0.739	3824	tags=48%, list=22%, signal=60%
JOHNSTONE_PARVB_TARGETS_2_DN	325	-0.51799	-1.89429	<0.01	0.144805	0.707	3877	tags=54%, list=22%, signal=67%
RIGGINS_TAMOXIFEN_RESISTANCE_DN	213	-0.525256	-1.8812	0.00206612	0.144838	0.733	4269	tags=49%, list=24%, signal=64%
ZHENG_FOXP3_TARGETS_IN_T_LYMPHOCYTE_DN	37	-0.666349	-1.85664	0.00206186	0.144864	0.795	3641	tags=65%, list=21%, signal=82%
DACOSTA_UV_RESPONSE_VIA_ERCC3_TTD_DN	82	-0.632136	-1.86907	0.00204918	0.145502	0.766	3676	tags=60%, list=21%, signal=75%
SENESE_HDAC2_TARGETS_UP	108	-0.558863	-1.9076	0.0019802	0.14557	0.654	3648	tags=56%, list=21%, signal=70%
AMIT_EGF_RESPONSE_60_HELA	43	-0.633584	-1.87569	0.00630252	0.145901	0.753	3545	tags=63%, list=20%, signal=78%
GRABARCZYK_BCL11B_TARGETS_UP	75	-0.54214	-1.90306	<0.01	0.145959	0.672	3567	tags=48%, list=20%, signal=60%
BIOCARTA_CTCF_PATHWAY	24	-0.641949	-1.85738	<0.01	0.146063	0.793	4437	tags=63%, list=25%, signal=83%
REACTOME_ANTIVIRAL_MECHANISM_BY_IFN_STIMULATED_GENES	81	-0.556258	-1.88602	0.00407332	0.14608	0.724	3073	tags=54%, list=17%, signal=65%
YANAGIHARA_ESX1_TARGETS	27	-0.70045	-1.92741	0.00199601	0.146132	0.588	2791	tags=56%, list=16%, signal=66%
SESTO_RESPONSE_TO_UV_C5	46	-0.671256	-1.89534	0.00413223	0.146524	0.706	4599	tags=83%, list=26%, signal=111%
BIOCARTA_PAR1_PATHWAY	19	-0.680089	-1.8477	0.0039604	0.147467	0.829	1694	tags=47%, list=10%, signal=52%
JOHNSTONE_PARVB_TARGETS_1_DN	60	-0.562266	-1.84183	<0.01	0.147717	0.842	2856	tags=43%, list=16%, signal=52%
BOSCO_ALLERGEN_INDUCED_TH2_ASSOCIATED_MODULE	145	-0.48624	-1.87622	0.00201207	0.147796	0.751	4518	tags=53%, list=26%, signal=71%
PLASARI_TGFB1_SIGNALING_VIA_NFIC_10HR_UP	55	-0.53214	-1.91135	<0.01	0.148056	0.644	4497	tags=45%, list=25%, signal=61%
HAHTOLA_MYCOSIS_FUNGOIDES_SKIN_DN	26	-0.611452	-1.85761	<0.01	0.148073	0.793	2566	tags=42%, list=15%, signal=49%
SIG_CHEMOTAXIS	45	-0.561453	-1.89635	<0.01	0.148453	0.703	3827	tags=53%, list=22%, signal=68%
SAGIV_CD24_TARGETS_UP	21	-0.605125	-1.84474	0.00796813	0.148573	0.837	2111	tags=52%, list=12%, signal=59%
ZHANG_RESPONSE_TO_IKK_INHIBITOR_AND_TNF_UP	215	-0.559876	-1.84841	0.0165289	0.148652	0.829	4833	tags=63%, list=27%, signal=85%
CHEOK_RESPONSE_TO_HD_MTX_DN	21	-0.638869	-1.85059	0.008	0.148853	0.821	1343	tags=38%, list=8%, signal=41%
PID_RAC1_REG_PATHWAY	38	-0.570941	-1.84569	0.00205761	0.148948	0.832	4553	tags=53%, list=26%, signal=71%
RUIZ_TNC_TARGETS_UP	149	-0.469548	-1.83432	<0.01	0.148972	0.85	5121	tags=51%, list=29%, signal=71%
HUANG_DASATINIB_RESISTANCE_UP	80	-0.604842	-1.84324	0.00809717	0.149133	0.838	5302	tags=76%, list=30%, signal=108%
PID_ERBB1_RECEPTOR_PROXIMAL_PATHWAY	35	-0.581102	-1.84212	0.00591716	0.149183	0.841	1882	tags=43%, list=11%, signal=48%
REACTOME_FCERI_MEDIATED_CAPLUS2_MOBILIZATION	31	-0.644098	-1.85174	<0.01	0.149185	0.816	4479	tags=68%, list=25%, signal=91%
DAZARD_UV_RESPONSE_CLUSTER_G6	139	-0.579125	-1.84897	0.0059761	0.149914	0.827	3251	tags=49%, list=18%, signal=59%
JI_RESPONSE_TO_FSH_DN	51	-0.638158	-1.92809	<0.01	0.150243	0.585	3573	tags=61%, list=20%, signal=76%
PID_CDC42_REG_PATHWAY	30	-0.571182	-1.83575	0.00612245	0.150376	0.848	3040	tags=50%, list=17%, signal=60%
MARTORIATI_MDM4_TARGETS_FETAL_LIVER_DN	489	-0.447526	-1.83442	0.0038835	0.150654	0.85	4236	tags=44%, list=24%, signal=57%
GABRIELY_MIR21_TARGETS	284	-0.634734	-1.82593	0.00590551	0.151487	0.873	4427	tags=66%, list=25%, signal=87%
BHAT_ESR1_TARGETS_NOT_VIA_AKT1_DN	85	-0.510961	-1.83589	<0.01	0.151991	0.848	4781	tags=52%, list=27%, signal=71%
BURTON_ADIPOGENESIS_11	50	-0.589443	-1.82663	0.00196464	0.152075	0.873	3484	tags=58%, list=20%, signal=72%
REACTOME_MET_PROMOTES_CELL_MOTILITY	41	-0.692491	-1.91161	0.00204918	0.152107	0.643	3969	tags=73%, list=22%, signal=94%
PID_IL6_7_PATHWAY	47	-0.572857	-1.83694	0.0160966	0.152121	0.847	2310	tags=38%, list=13%, signal=44%
SIG_PIP3_SIGNALING_IN_CARDIAC_MYOCTES	67	-0.488363	-1.82747	0.0141129	0.152641	0.873	4516	tags=52%, list=26%, signal=70%
GOTZMANN_EPITHELIAL_TO_MESENCHYMAL_TRANSITION_UP	65	-0.528617	-1.82246	0.00788955	0.153443	0.876	6049	tags=63%, list=34%, signal=96%
OSMAN_BLADDER_CANCER_UP	382	-0.509991	-1.83019	0.0039604	0.153652	0.864	4056	tags=53%, list=23%, signal=67%
CHIBA_RESPONSE_TO_TSA_DN	21	-0.708794	-1.82004	0.00596422	0.153854	0.881	4043	tags=76%, list=23%, signal=99%
BIOCARTA_GSK3_PATHWAY	20	-0.660172	-1.83702	0.0102459	0.153924	0.847	3441	tags=55%, list=19%, signal=68%
DUTERTRE_ESTRADIOL_RESPONSE_6HR_DN	90	-0.499842	-1.8288	<0.01	0.154016	0.87	4686	tags=57%, list=27%, signal=77%
THUM_SYSTOLIC_HEART_FAILURE_UP	403	-0.462616	-1.82752	0.0039604	0.154299	0.873	4753	tags=50%, list=27%, signal=67%
CHARAFE_BREAST_CANCER_LUMINAL_VS_BASAL_DN	438	-0.535209	-1.9128	<0.01	0.154484	0.638	4617	tags=58%, list=26%, signal=77%
RIGGI_EWING_SARCOMA_PROGENITOR_DN	181	-0.515463	-1.82262	0.00612245	0.154846	0.875	5591	tags=60%, list=32%, signal=87%
DAZARD_RESPONSE_TO_UV_NHEK_DN	291	-0.577076	-1.82047	0.00814664	0.154876	0.88	3872	tags=54%, list=22%, signal=68%
SCHAEFFER_SOX9_TARGETS_IN_PROSTATE_DEVELOPMENT_DN	43	-0.603038	-1.92828	<0.01	0.15584	0.585	2902	tags=44%, list=16%, signal=53%
KEGG_FOCAL_ADHESION	198	-0.456981	-1.74704	0.00988142	0.157262	0.96	4554	tags=50%, list=26%, signal=67%
GOTTWEIN_TARGETS_OF_KSHV_MIR_K12_11	61	-0.468508	-1.74852	<0.01	0.15756	0.96	3565	tags=44%, list=20%, signal=55%
REACTOME_DISEASES_OF_IMMUNE_SYSTEM	24	-0.659329	-1.74731	0.0325866	0.157698	0.96	2993	tags=54%, list=17%, signal=65%
PID_MET_PATHWAY	79	-0.481307	-1.74961	0.020202	0.157704	0.96	4088	tags=51%, list=23%, signal=66%
PEDERSEN_METASTASIS_BY_ERBB2_ISOFORM_6	27	-0.563946	-1.80549	0.00612245	0.157968	0.904	3558	tags=52%, list=20%, signal=65%
REACTOME_SYNDECAN_INTERACTIONS	27	-0.663662	-1.74876	0.0117878	0.158065	0.96	4286	tags=74%, list=24%, signal=98%
ZHAN_MULTIPLE_MYELOMA_LB_DN	36	-0.612062	-1.74991	0.0309278	0.158133	0.96	4256	tags=58%, list=24%, signal=77%
WANG_SMARCE1_TARGETS_UP	284	-0.503404	-1.93342	0.00202429	0.158444	0.57	4763	tags=50%, list=27%, signal=67%
ROY_WOUND_BLOOD_VESSEL_UP	48	-0.581284	-1.74559	0.0160643	0.158454	0.96	2687	tags=44%, list=15%, signal=51%
BOQUEST_STEM_CELL_CULTURED_VS_FRESH_UP	417	-0.420123	-1.74732	0.0158416	0.158564	0.96	5200	tags=45%, list=29%, signal=62%
WINZEN_DEGRADED_VIA_KHSRP	95	-0.506936	-1.75657	0.0122449	0.158754	0.954	5078	tags=55%, list=29%, signal=76%
HOEBEKE_LYMPHOID_STEM_CELL_UP	89	-0.517628	-1.7986	0.00402414	0.158801	0.92	3889	tags=51%, list=22%, signal=65%
PID_CMYB_PATHWAY	82	-0.446931	-1.74999	0.00978474	0.158959	0.96	3678	tags=46%, list=21%, signal=58%
GARGALOVIC_RESPONSE_TO_OXIDIZED_PHOSPHOLIPIDS_TURQUOISE_UP	79	-0.578683	-1.79744	0.00998004	0.159058	0.922	3585	tags=47%, list=20%, signal=59%
BIOCARTA_IL1R_PATHWAY	31	-0.594947	-1.795	0.0103734	0.159084	0.925	4967	tags=58%, list=28%, signal=81%
BURTON_ADIPOGENESIS_12	30	-0.656643	-1.80571	<0.01	0.15914	0.904	2473	tags=47%, list=14%, signal=54%
AZARE_NEOPLASTIC_TRANSFORMATION_BY_STAT3_UP	121	-0.514176	-1.80399	0.002079	0.159206	0.91	4687	tags=55%, list=27%, signal=75%
PID_P53_DOWNSTREAM_PATHWAY	135	-0.46871	-1.78473	<0.01	0.159284	0.936	4770	tags=50%, list=27%, signal=68%
GENTILE_UV_RESPONSE_CLUSTER_D8	37	-0.530885	-1.75034	<0.01	0.15936	0.959	3466	tags=43%, list=20%, signal=54%
DUTTA_APOPTOSIS_VIA_NFKB	32	-0.622808	-1.75813	0.0124481	0.159397	0.954	2741	tags=56%, list=16%, signal=66%
SPIRA_SMOKERS_LUNG_CANCER_UP	39	-0.568961	-1.75742	0.010142	0.159425	0.954	5237	tags=64%, list=30%, signal=91%
LIU_TARGETS_OF_VMYB_VS_CMYB_DN	41	-0.55123	-1.75676	0.0242915	0.159445	0.954	4293	tags=61%, list=24%, signal=80%
PID_AJDISS_2PATHWAY	48	-0.573064	-1.78801	0.00821355	0.159517	0.931	4363	tags=56%, list=25%, signal=75%
TAKEDA_TARGETS_OF_NUP98_HOXA9_FUSION_16D_UP	168	-0.539174	-1.78964	0.010395	0.159738	0.93	5123	tags=60%, list=29%, signal=84%
DER_IFN_BETA_RESPONSE_UP	102	-0.533893	-1.73538	0.031185	0.159798	0.966	3923	tags=55%, list=22%, signal=70%
CHUNG_BLISTER_CYTOTOXICITY_DN	44	-0.55051	-1.75853	0.0160321	0.159825	0.954	4664	tags=61%, list=26%, signal=83%
AMIT_SERUM_RESPONSE_120_MCF10A	65	-0.560463	-1.79545	0.0208768	0.159848	0.924	4626	tags=58%, list=26%, signal=79%
REACTOME_INTERFERON_SIGNALING	185	-0.515307	-1.79624	0.0248963	0.159891	0.924	3442	tags=48%, list=20%, signal=58%
ZHANG_RESPONSE_TO_CANTHARIDIN_UP	16	-0.676404	-1.78859	0.0106383	0.159931	0.931	3803	tags=69%, list=22%, signal=88%
PID_PI3K_PLC_TRK_PATHWAY	36	-0.544608	-1.75059	0.00808081	0.159933	0.959	2412	tags=42%, list=14%, signal=48%
FULCHER_INFLAMMATORY_RESPONSE_LECTIN_VS_LPS_DN	429	-0.450192	-1.80254	0.0175439	0.159939	0.911	4296	tags=49%, list=24%, signal=63%
BIOCARTA_BCELLSURVIVAL_PATHWAY	15	-0.716123	-1.93618	0.00201613	0.160031	0.561	942	tags=47%, list=5%, signal=49%
KEGG_TOLL_LIKE_RECEPTOR_SIGNALING_PATHWAY	90	-0.504096	-1.75912	0.0393701	0.160077	0.953	3704	tags=49%, list=21%, signal=62%
KENNY_CTNNB1_TARGETS_DN	51	-0.487497	-1.75302	0.00796813	0.160077	0.958	4571	tags=55%, list=26%, signal=74%
PID_TCPTP_PATHWAY	41	-0.625724	-1.92909	0.00198807	0.16009	0.581	3188	tags=54%, list=18%, signal=65%
PID_FAK_PATHWAY	58	-0.579556	-1.80698	0.00408163	0.160115	0.901	5225	tags=62%, list=30%, signal=88%
GRAHAM_NORMAL_QUIESCENT_VS_NORMAL_DIVIDING_UP	59	-0.575963	-1.78238	0.0165289	0.160166	0.938	4665	tags=64%, list=26%, signal=87%
ZHU_SKIL_TARGETS_UP	20	-0.634275	-1.78496	0.0102041	0.160198	0.935	3553	tags=55%, list=20%, signal=69%
TURASHVILI_BREAST_CARCINOMA_DUCTAL_VS_LOBULAR_UP	20	-0.625314	-1.78318	0.00198413	0.160203	0.938	2028	tags=45%, list=11%, signal=51%
KEGG_APOPTOSIS	84	-0.503739	-1.79862	0.0106838	0.160222	0.92	3704	tags=50%, list=21%, signal=63%
PID_INTEGRIN5_PATHWAY	16	-0.696053	-1.74346	0.00413223	0.160292	0.964	3600	tags=69%, list=20%, signal=86%
TAKEDA_TARGETS_OF_NUP98_HOXA9_FUSION_8D_DN	185	-0.491937	-1.73555	0.0355731	0.160361	0.966	5916	tags=61%, list=34%, signal=91%
DEBIASI_APOPTOSIS_BY_REOVIRUS_INFECTION_UP	291	-0.468721	-1.75477	0.00824742	0.160399	0.956	4492	tags=51%, list=25%, signal=67%
HALMOS_CEBPA_TARGETS_UP	47	-0.588743	-1.80584	0.0104822	0.16045	0.903	4712	tags=60%, list=27%, signal=81%
PID_THROMBIN_PAR4_PATHWAY	15	-0.668518	-1.78558	0.00804829	0.160505	0.934	3519	tags=60%, list=20%, signal=75%
IIZUKA_LIVER_CANCER_PROGRESSION_G1_G2_DN	25	-0.583919	-1.73416	0.0219561	0.160509	0.966	4121	tags=68%, list=23%, signal=89%
PID_RHOA_PATHWAY	43	-0.515326	-1.73596	0.00990099	0.160645	0.966	3385	tags=44%, list=19%, signal=55%
SANA_TNF_SIGNALING_UP	82	-0.605514	-1.75329	0.044898	0.160646	0.957	5760	tags=77%, list=33%, signal=114%
REACTOME_INSULIN_PROCESSING	25	-0.594452	-1.75205	0.0133843	0.160649	0.958	1414	tags=32%, list=8%, signal=35%
REACTOME_SYNTHESIS_OF_PIPS_AT_THE_PLASMA_MEMBRANE	53	-0.538169	-1.80754	0.00575816	0.160679	0.9	3027	tags=47%, list=17%, signal=57%
MITSIADES_RESPONSE_TO_APLIDIN_DN	244	-0.545882	-1.75942	0.0121951	0.160697	0.953	4743	tags=62%, list=27%, signal=83%
PID_TRKR_PATHWAY	60	-0.477763	-1.79055	0.00395257	0.160703	0.929	4009	tags=47%, list=23%, signal=60%
PID_PDGFRB_PATHWAY	129	-0.484304	-1.76358	0.0141414	0.160743	0.951	1925	tags=33%, list=11%, signal=37%
HOLLERN_SOLID_NODULAR_BREAST_TUMOR_DN	30	-0.585294	-1.75068	0.0121951	0.160744	0.959	4302	tags=57%, list=24%, signal=75%
PID_AVB3_INTEGRIN_PATHWAY	74	-0.533694	-1.75126	0.01417	0.160762	0.958	4870	tags=61%, list=28%, signal=84%
PEDERSEN_TARGETS_OF_611CTF_ISOFORM_OF_ERBB2	72	-0.564672	-1.78982	0.00823045	0.160772	0.929	4275	tags=56%, list=24%, signal=73%
PID_BARD1_PATHWAY	29	-0.628512	-1.76055	0.0177515	0.160774	0.951	2239	tags=48%, list=13%, signal=55%
REACTOME_MET_ACTIVATES_PTK2_SIGNALING	30	-0.682703	-1.73625	0.0199601	0.160942	0.966	3698	tags=70%, list=21%, signal=88%
PID_TGFBR_PATHWAY	53	-0.505387	-1.761	0.00403226	0.161035	0.951	4231	tags=55%, list=24%, signal=72%
MARSON_FOXP3_TARGETS_STIMULATED_UP	28	-0.700666	-1.75366	0.0281125	0.161148	0.957	3626	tags=75%, list=21%, signal=94%
MIYAGAWA_TARGETS_OF_EWSR1_ETS_FUSIONS_DN	215	-0.47256	-1.79289	0.00199601	0.161185	0.926	4009	tags=44%, list=23%, signal=56%
HOELZEL_NF1_TARGETS_UP	132	-0.473973	-1.776	<0.01	0.161208	0.94	4055	tags=39%, list=23%, signal=51%
TAVOR_CEBPA_TARGETS_UP	49	-0.547195	-1.75958	0.0104822	0.161371	0.953	5190	tags=53%, list=29%, signal=75%
BILD_CTNNB1_ONCOGENIC_SIGNATURE	76	-0.645204	-1.93871	<0.01	0.161401	0.552	2952	tags=58%, list=17%, signal=69%
KEGG_PANCREATIC_CANCER	70	-0.480342	-1.79088	0.0123967	0.161437	0.928	3704	tags=46%, list=21%, signal=58%
STAMBOLSKY_RESPONSE_TO_VITAMIN_D3_UP	79	-0.484677	-1.77742	0.00423729	0.161504	0.939	3286	tags=39%, list=19%, signal=48%
REACTOME_RORA_ACTIVATES_GENE_EXPRESSION	18	-0.704811	-1.7614	0.00590551	0.16153	0.951	2690	tags=67%, list=15%, signal=79%
LU_EZH2_TARGETS_DN	374	-0.457482	-1.80792	<0.01	0.161541	0.899	4432	tags=49%, list=25%, signal=64%
KANG_DOXORUBICIN_RESISTANCE_DN	19	-0.750483	-1.76212	0.00580271	0.161543	0.951	3105	tags=79%, list=18%, signal=96%
SCHUETZ_BREAST_CANCER_DUCTAL_INVASIVE_UP	339	-0.549188	-1.7363	0.035124	0.161656	0.965	5306	tags=63%, list=30%, signal=88%
PID_EPO_PATHWAY	33	-0.561205	-1.79862	0.00200401	0.161668	0.92	2547	tags=45%, list=14%, signal=53%
BILBAN_B_CLL_LPL_UP	58	-0.539982	-1.78565	0.0101833	0.161678	0.934	5153	tags=62%, list=29%, signal=87%
GRESHOCK_CANCER_COPY_NUMBER_UP	307	-0.427473	-1.77958	<0.01	0.161686	0.939	4784	tags=48%, list=27%, signal=65%
PHONG_TNF_RESPONSE_VIA_P38_PARTIAL	159	-0.487904	-1.77484	0.0161616	0.16176	0.94	4302	tags=47%, list=24%, signal=61%
PID_S1P_S1P3_PATHWAY	29	-0.566835	-1.76358	0.0121951	0.161793	0.951	2479	tags=34%, list=14%, signal=40%
BROWNE_HCMV_INFECTION_4HR_UP	47	-0.505489	-1.74099	0.0125261	0.161811	0.964	3121	tags=40%, list=18%, signal=49%
GRAHAM_CML_DIVIDING_VS_NORMAL_QUIESCENT_DN	87	-0.520643	-1.73181	0.0170213	0.161849	0.969	5546	tags=66%, list=31%, signal=95%
BIOCARTA_TOLL_PATHWAY	25	-0.594973	-1.79152	0.00411523	0.161902	0.928	2957	tags=40%, list=17%, signal=48%
PLASARI_TGFB1_TARGETS_10HR_DN	244	-0.418173	-1.73222	0.00595238	0.161904	0.969	4522	tags=42%, list=26%, signal=55%
CARD_MIR302A_TARGETS	76	-0.513504	-1.73276	<0.01	0.161907	0.969	3872	tags=46%, list=22%, signal=59%
VETTER_TARGETS_OF_PRKCA_AND_ETS1_UP	16	-0.687719	-1.74153	0.00974659	0.161973	0.964	4358	tags=69%, list=25%, signal=91%
TAKEDA_TARGETS_OF_NUP98_HOXA9_FUSION_3D_UP	174	-0.501571	-1.78023	0.0246914	0.162032	0.939	4738	tags=53%, list=27%, signal=72%
KIM_MYC_AMPLIFICATION_TARGETS_DN	95	-0.470481	-1.77625	<0.01	0.16209	0.94	4240	tags=46%, list=24%, signal=61%
BIOCARTA_RHO_PATHWAY	21	-0.624267	-1.80012	0.00801603	0.162176	0.913	2167	tags=43%, list=12%, signal=49%
PID_IL2_PI3K_PATHWAY	34	-0.592388	-1.77366	0.00792079	0.162233	0.94	4437	tags=68%, list=25%, signal=90%
HASLINGER_B_CLL_WITH_11Q23_DELETION	23	-0.627245	-1.7365	0.0124481	0.162269	0.965	3216	tags=52%, list=18%, signal=64%
GARGALOVIC_RESPONSE_TO_OXIDIZED_PHOSPHOLIPIDS_CYAN_UP	17	-0.715857	-1.73877	0.00198807	0.162343	0.964	2413	tags=59%, list=14%, signal=68%
TOMLINS_METASTASIS_DN	19	-0.587859	-1.77761	0.00203252	0.162444	0.939	3723	tags=47%, list=21%, signal=60%
REACTOME_GROWTH_HORMONE_RECEPTOR_SIGNALING	21	-0.584051	-1.81326	0.00622407	0.162541	0.892	875	tags=33%, list=5%, signal=35%
KIM_MYCL1_AMPLIFICATION_TARGETS_DN	19	-0.598491	-1.77823	0.0100604	0.162604	0.939	1431	tags=47%, list=8%, signal=51%
MARTINEZ_RESPONSE_TO_TRABECTEDIN_DN	266	-0.441112	-1.73746	0.0158416	0.162605	0.964	4712	tags=49%, list=27%, signal=66%
KEGG_PROSTATE_CANCER	88	-0.445237	-1.76523	0.00596422	0.162645	0.951	4430	tags=45%, list=25%, signal=60%
BAE_BRCA1_TARGETS_DN	32	-0.536206	-1.73914	0.00811359	0.16275	0.964	3387	tags=47%, list=19%, signal=58%
GARGALOVIC_RESPONSE_TO_OXIDIZED_PHOSPHOLIPIDS_GREEN_UP	26	-0.623865	-1.76651	0.0123203	0.162808	0.95	3588	tags=54%, list=20%, signal=67%
LIN_SILENCED_BY_TUMOR_MICROENVIRONMENT	103	-0.532015	-1.7636	0.0183673	0.162813	0.951	5239	tags=62%, list=30%, signal=88%
WANG_RESPONSE_TO_BEXAROTENE_DN	29	-0.539245	-1.72599	0.0121951	0.162926	0.973	4107	tags=52%, list=23%, signal=67%
KEGG_ADHERENS_JUNCTION	73	-0.514136	-1.73774	0.024	0.163014	0.964	4575	tags=52%, list=26%, signal=70%
HUTTMANN_B_CLL_POOR_SURVIVAL_DN	56	-0.558979	-1.79867	0.00408998	0.163058	0.92	4902	tags=63%, list=28%, signal=86%
BROCKE_APOPTOSIS_REVERSED_BY_IL6	143	-0.494842	-1.80801	0.0125261	0.163101	0.899	4937	tags=54%, list=28%, signal=74%
KEGG_PATHWAYS_IN_CANCER	320	-0.393836	-1.73651	0.00204918	0.16311	0.965	4478	tags=42%, list=25%, signal=56%
SUNG_METASTASIS_STROMA_UP	107	-0.47404	-1.73026	0.0101626	0.163125	0.97	3732	tags=43%, list=21%, signal=54%
SIMBULAN_UV_RESPONSE_IMMORTALIZED_DN	31	-0.681584	-1.76698	0.0125523	0.163226	0.948	2919	tags=68%, list=17%, signal=81%
CREIGHTON_ENDOCRINE_THERAPY_RESISTANCE_5	461	-0.445321	-1.80904	<0.01	0.163277	0.897	4453	tags=43%, list=25%, signal=56%
BILD_HRAS_ONCOGENIC_SIGNATURE	238	-0.468339	-1.73936	0.0168421	0.163334	0.964	5018	tags=50%, list=28%, signal=68%
GHANDHI_DIRECT_IRRADIATION_UP	98	-0.512225	-1.76395	0.010142	0.163345	0.951	4736	tags=56%, list=27%, signal=76%
PID_ECADHERIN_NASCENT_AJ_PATHWAY	39	-0.611169	-1.76743	0.016129	0.163535	0.948	4013	tags=64%, list=23%, signal=83%
KEGG_SMALL_CELL_LUNG_CANCER	84	-0.465328	-1.7261	0.00420168	0.16357	0.973	4691	tags=56%, list=27%, signal=76%
NAKAMURA_ADIPOGENESIS_EARLY_DN	36	-0.55967	-1.77118	0.0143737	0.163615	0.944	2503	tags=42%, list=14%, signal=48%
REACTOME_SIGNALING_BY_SCF_KIT	43	-0.540903	-1.76524	0.0157791	0.163736	0.951	943	tags=33%, list=5%, signal=34%
KEGG_JAK_STAT_SIGNALING_PATHWAY	133	-0.49004	-1.77178	0.0141988	0.163792	0.943	4629	tags=52%, list=26%, signal=70%
GROSS_HYPOXIA_VIA_ELK3_DN	148	-0.474036	-1.76875	0.016632	0.16389	0.947	4967	tags=55%, list=28%, signal=76%
HOFMANN_MYELODYSPLASTIC_SYNDROM_HIGH_RISK_DN	20	-0.621906	-1.72638	0.0122951	0.163984	0.973	3142	tags=40%, list=18%, signal=49%
AZARE_NEOPLASTIC_TRANSFORMATION_BY_STAT3_DN	17	-0.680974	-1.76783	0.00610998	0.164037	0.947	4692	tags=82%, list=27%, signal=112%
REACTOME_SIGNALING_BY_NTRK3_TRKC	17	-0.579702	-1.76927	0.00980392	0.164198	0.945	919	tags=35%, list=5%, signal=37%
TONKS_TARGETS_OF_RUNX1_RUNX1T1_FUSION_MONOCYTE_DN	55	-0.569231	-1.76988	0.01222	0.164333	0.945	5392	tags=65%, list=31%, signal=94%
PID_S1P_S1P2_PATHWAY	24	-0.531382	-1.72866	0.011976	0.164574	0.972	1353	tags=21%, list=8%, signal=23%
WAGNER_APO2_SENSITIVITY	24	-0.57567	-1.72642	0.0120724	0.164722	0.973	5833	tags=67%, list=33%, signal=99%
PHONG_TNF_RESPONSE_NOT_VIA_P38	333	-0.458593	-1.80916	<0.01	0.164772	0.897	4558	tags=47%, list=26%, signal=62%
PID_TNF_PATHWAY	46	-0.541904	-1.81081	0.00203252	0.1652	0.893	2219	tags=46%, list=13%, signal=52%
PID_THROMBIN_PAR1_PATHWAY	43	-0.544277	-1.72648	0.0143443	0.165431	0.973	4554	tags=47%, list=26%, signal=63%
BIOCARTA_TEL_PATHWAY	17	-0.66392	-1.80974	0.00206186	0.16554	0.895	4887	tags=71%, list=28%, signal=98%
CROMER_METASTASIS_UP	69	-0.464412	-1.71676	0.00590551	0.165925	0.98	4786	tags=54%, list=27%, signal=73%
VANHARANTA_UTERINE_FIBROID_UP	43	-0.540195	-1.7178	0.0158416	0.165971	0.979	4136	tags=58%, list=23%, signal=76%
AZARE_STAT3_TARGETS	24	-0.725804	-1.94049	0.002	0.166001	0.545	2637	tags=67%, list=15%, signal=78%
BILANGES_SERUM_SENSITIVE_VIA_TSC2	29	-0.566034	-1.71719	0.016129	0.166097	0.979	4194	tags=59%, list=24%, signal=77%
MIYAGAWA_TARGETS_OF_EWSR1_ETS_FUSIONS_UP	256	-0.410016	-1.72258	0.00208333	0.166187	0.978	3588	tags=38%, list=20%, signal=46%
ZWANG_CLASS_3_TRANSIENTLY_INDUCED_BY_EGF	212	-0.536261	-1.7265	0.0382294	0.166203	0.973	4626	tags=59%, list=26%, signal=80%
SAKAI_CHRONIC_HEPATITIS_VS_LIVER_CANCER_UP	80	-0.506573	-1.718	0.018	0.166478	0.979	4571	tags=58%, list=26%, signal=77%
PID_S1P_META_PATHWAY	21	-0.578601	-1.7266	0.0102041	0.166797	0.972	3161	tags=38%, list=18%, signal=46%
KIM_WT1_TARGETS_8HR_UP	167	-0.448784	-1.71831	0.00998004	0.166844	0.979	4554	tags=43%, list=26%, signal=58%
GENTILE_UV_RESPONSE_CLUSTER_D4	53	-0.534526	-1.72264	0.0155642	0.166909	0.978	4511	tags=58%, list=26%, signal=78%
MORI_MATURE_B_LYMPHOCYTE_UP	83	-0.553112	-1.7185	0.0388548	0.167384	0.979	4247	tags=58%, list=24%, signal=76%
PLASARI_TGFB1_SIGNALING_VIA_NFIC_1HR_DN	101	-0.460982	-1.71091	0.0101833	0.167789	0.982	4689	tags=48%, list=27%, signal=64%
ONDER_CDH1_TARGETS_3_DN	57	-0.60516	-1.71922	0.0146751	0.167949	0.979	5706	tags=75%, list=32%, signal=111%
PID_P38_ALPHA_BETA_PATHWAY	30	-0.553877	-1.72002	0.00823045	0.168321	0.978	5193	tags=60%, list=29%, signal=85%
ASTON_MAJOR_DEPRESSIVE_DISORDER_DN	151	-0.379505	-1.71095	<0.01	0.168457	0.982	3753	tags=34%, list=21%, signal=43%
GYORFFY_DOXORUBICIN_RESISTANCE	36	-0.576634	-1.95222	<0.01	0.168489	0.509	4302	tags=56%, list=24%, signal=73%
HOWLIN_CITED1_TARGETS_1_UP	30	-0.533054	-1.70147	0.0100604	0.168504	0.985	4458	tags=57%, list=25%, signal=76%
PID_GMCSF_PATHWAY	35	-0.558754	-1.70631	0.0278884	0.168616	0.983	923	tags=37%, list=5%, signal=39%
BROWNE_HCMV_INFECTION_6HR_DN	158	-0.465192	-1.71922	0.00616016	0.168723	0.979	5776	tags=62%, list=33%, signal=91%
DAZARD_RESPONSE_TO_UV_SCC_DN	110	-0.464207	-1.70765	0.0185185	0.168777	0.983	4951	tags=59%, list=28%, signal=82%
PID_NFAT_3PATHWAY	53	-0.493063	-1.70666	0.0221328	0.168862	0.983	5017	tags=64%, list=28%, signal=89%
HAHTOLA_SEZARY_SYNDROM_UP	98	-0.477516	-1.7112	0.0175781	0.16887	0.982	4087	tags=44%, list=23%, signal=57%
BIOCARTA_G1_PATHWAY	28	-0.557798	-1.70167	0.0176125	0.16894	0.985	3282	tags=50%, list=19%, signal=61%
KEGG_ACUTE_MYELOID_LEUKEMIA	57	-0.470512	-1.72016	0.0124481	0.16895	0.978	4437	tags=53%, list=25%, signal=70%
PID_NCADHERIN_PATHWAY	33	-0.566544	-1.70701	0.0164271	0.16901	0.983	3464	tags=42%, list=20%, signal=53%
REACTOME_TIE2_SIGNALING	18	-0.568936	-1.70066	0.00804829	0.169029	0.986	577	tags=33%, list=3%, signal=34%
KEGG_REGULATION_OF_ACTIN_CYTOSKELETON	202	-0.426415	-1.71149	0.010142	0.16916	0.982	2782	tags=34%, list=16%, signal=40%
KANNAN_TP53_TARGETS_DN	22	-0.530988	-1.7	0.0140281	0.169252	0.986	5669	tags=50%, list=32%, signal=74%
GARGALOVIC_RESPONSE_TO_OXIDIZED_PHOSPHOLIPIDS_YELLOW_UP	30	-0.610346	-1.70186	0.01417	0.169333	0.985	6102	tags=83%, list=35%, signal=127%
SENGUPTA_NASOPHARYNGEAL_CARCINOMA_WITH_LMP1_UP	376	-0.520843	-1.9473	<0.01	0.169415	0.52	4339	tags=49%, list=25%, signal=63%
PID_HES_HEY_PATHWAY	45	-0.467479	-1.69893	0.0136452	0.169458	0.986	3466	tags=49%, list=20%, signal=61%
REACTOME_NUCLEOTIDE_BINDING_DOMAIN_LEUCINE_RICH_REPEAT_CONTAINING_RECEPTOR_NLR_SIGNALING_PATHWAYS	54	-0.510342	-1.70819	0.0285132	0.169469	0.983	4295	tags=56%, list=24%, signal=73%
REACTOME_SIGNALING_BY_FGFR1_IN_DISEASE	34	-0.541599	-1.70765	0.010352	0.169489	0.983	2208	tags=41%, list=13%, signal=47%
WATANABE_RECTAL_CANCER_RADIOTHERAPY_RESPONSIVE_DN	90	-0.473477	-1.7052	0.00613497	0.169512	0.984	2423	tags=40%, list=14%, signal=46%
SASSON_RESPONSE_TO_GONADOTROPHINS_DN	86	-0.480963	-1.6979	0.0222672	0.169558	0.986	4933	tags=59%, list=28%, signal=82%
PID_CDC42_PATHWAY	69	-0.473452	-1.71164	0.0261044	0.169685	0.982	3385	tags=42%, list=19%, signal=52%
TURASHVILI_BREAST_DUCTAL_CARCINOMA_VS_DUCTAL_NORMAL_UP	46	-0.589407	-1.69821	0.0295276	0.169772	0.986	3766	tags=61%, list=21%, signal=77%
ONDER_CDH1_TARGETS_2_DN	458	-0.453827	-1.71212	0.014553	0.169781	0.982	5095	tags=52%, list=29%, signal=71%
GARGALOVIC_RESPONSE_TO_OXIDIZED_PHOSPHOLIPIDS_MAGENTA_UP	26	-0.65698	-1.70196	0.00828157	0.169863	0.985	4581	tags=73%, list=26%, signal=99%
SIG_INSULIN_RECEPTOR_PATHWAY_IN_CARDIAC_MYOCYTES	51	-0.494496	-1.6991	0.0206186	0.169881	0.986	2412	tags=37%, list=14%, signal=43%
PID_LYMPH_ANGIOGENESIS_PATHWAY	25	-0.59321	-1.70825	0.00421941	0.170082	0.983	1143	tags=40%, list=6%, signal=43%
THEILGAARD_NEUTROPHIL_AT_SKIN_WOUND_DN	222	-0.410888	-1.70873	0.00801603	0.170117	0.983	3011	tags=35%, list=17%, signal=42%
GEORGES_CELL_CYCLE_MIR192_TARGETS	58	-0.570449	-1.70323	0.00817996	0.170152	0.984	5299	tags=69%, list=30%, signal=98%
REACTOME_DOWNSTREAM_SIGNALING_OF_ACTIVATED_FGFR4	24	-0.543952	-1.7123	0.020202	0.170287	0.982	1882	tags=38%, list=11%, signal=42%
CHIANG_LIVER_CANCER_SUBCLASS_POLYSOMY7_DN	24	-0.581734	-1.69693	0.00776699	0.170337	0.986	4833	tags=58%, list=27%, signal=80%
ONDER_CDH1_TARGETS_1_DN	163	-0.556506	-1.94266	<0.01	0.170347	0.541	4919	tags=65%, list=28%, signal=89%
PID_ECADHERIN_KERATINOCYTE_PATHWAY	21	-0.61922	-1.70202	0.024	0.170457	0.985	3464	tags=48%, list=20%, signal=59%
TURASHVILI_BREAST_LOBULAR_CARCINOMA_VS_LOBULAR_NORMAL_DN	71	-0.594458	-1.70354	0.0414079	0.170484	0.984	4252	tags=73%, list=24%, signal=96%
GENTILE_UV_HIGH_DOSE_DN	278	-0.425849	-1.71266	0.00416667	0.170662	0.982	4813	tags=50%, list=27%, signal=68%
SASSON_RESPONSE_TO_FORSKOLIN_DN	85	-0.481979	-1.70386	0.032	0.170711	0.984	5012	tags=61%, list=28%, signal=85%
SHARMA_PILOCYTIC_ASTROCYTOMA_LOCATION_UP	26	-0.550871	-1.70216	0.0235294	0.170943	0.985	5971	tags=62%, list=34%, signal=93%
BIOCARTA_ARF_PATHWAY	17	-0.560256	-1.68992	0.0120482	0.171185	0.986	1552	tags=47%, list=9%, signal=52%
TAKEDA_TARGETS_OF_NUP98_HOXA9_FUSION_3D_DN	29	-0.588302	-1.69219	0.027668	0.171341	0.986	3874	tags=66%, list=22%, signal=84%
REACTOME_SLC_TRANSPORTER_DISORDERS	93	-0.425685	-1.69568	0.00833333	0.171536	0.986	3183	tags=35%, list=18%, signal=43%
REACTOME_FCGAMMA_RECEPTOR_FCGR_DEPENDENT_PHAGOCYTOSIS	86	-0.488561	-1.69441	0.0258964	0.171561	0.986	4764	tags=59%, list=27%, signal=81%
FALVELLA_SMOKERS_WITH_LUNG_CANCER	77	-0.486845	-1.69008	0.00627615	0.171596	0.986	5193	tags=52%, list=29%, signal=73%
PAPASPYRIDONOS_UNSTABLE_ATEROSCLEROTIC_PLAQUE_UP	53	-0.567123	-1.69391	0.0366599	0.1716	0.986	4816	tags=62%, list=27%, signal=85%
REACTOME_SIGNALING_BY_EGFR	49	-0.504566	-1.6924	0.0121457	0.171655	0.986	1882	tags=35%, list=11%, signal=39%
BILD_SRC_ONCOGENIC_SIGNATURE	55	-0.483076	-1.6928	0.00623701	0.171756	0.986	2902	tags=44%, list=16%, signal=52%
GENTILE_UV_RESPONSE_CLUSTER_D9	26	-0.549907	-1.68902	0.0198807	0.171872	0.986	2856	tags=42%, list=16%, signal=50%
XU_AKT1_TARGETS_6HR	25	-0.588371	-1.6876	0.040568	0.171951	0.986	2261	tags=44%, list=13%, signal=50%
BIOCARTA_VDR_PATHWAY	24	-0.637679	-1.69504	0.0245902	0.17196	0.986	2738	tags=58%, list=16%, signal=69%
PID_ECADHERIN_STABILIZATION_PATHWAY	41	-0.574711	-1.68474	0.0412574	0.172027	0.986	3240	tags=59%, list=18%, signal=72%
BRUECKNER_TARGETS_OF_MIRLET7A3_DN	73	-0.497069	-1.69069	0.00410678	0.172061	0.986	3707	tags=45%, list=21%, signal=57%
BOYLAN_MULTIPLE_MYELOMA_C_D_DN	260	-0.422431	-1.69305	0.0217391	0.172085	0.986	5351	tags=51%, list=30%, signal=72%
REACTOME_HOST_INTERACTIONS_WITH_INFLUENZA_FACTORS	43	-0.52312	-1.68275	0.0245399	0.172131	0.987	3073	tags=51%, list=17%, signal=62%
SIG_PIP3_SIGNALING_IN_B_LYMPHOCYTES	36	-0.513131	-1.69447	0.012024	0.172145	0.986	4516	tags=58%, list=26%, signal=78%
PID_ERBB2_ERBB3_PATHWAY	44	-0.475081	-1.6901	0.0180723	0.172204	0.986	907	tags=27%, list=5%, signal=29%
RODRIGUES_THYROID_CARCINOMA_DN	75	-0.514829	-1.68829	0.0273109	0.172255	0.986	5533	tags=68%, list=31%, signal=99%
REACTOME_NON_INTEGRIN_MEMBRANE_ECM_INTERACTIONS	59	-0.563367	-1.68774	0.0342052	0.172353	0.986	4356	tags=58%, list=25%, signal=76%
TURASHVILI_BREAST_DUCTAL_CARCINOMA_VS_LOBULAR_NORMAL_UP	71	-0.542919	-1.6811	0.0265849	0.172474	0.987	4180	tags=59%, list=24%, signal=77%
SNIJDERS_AMPLIFIED_IN_HEAD_AND_NECK_TUMORS	36	-0.539184	-1.69073	0.0122699	0.172629	0.986	3123	tags=47%, list=18%, signal=57%
MARTINEZ_RESPONSE_TO_TRABECTEDIN	50	-0.541323	-1.68279	0.0318091	0.172668	0.987	2942	tags=48%, list=17%, signal=57%
BROWNE_HCMV_INFECTION_1HR_UP	49	-0.481212	-1.68178	0.0165975	0.172803	0.987	5448	tags=53%, list=31%, signal=77%
PID_SHP2_PATHWAY	57	-0.497889	-1.68313	0.0239521	0.172891	0.987	4560	tags=53%, list=26%, signal=71%
PID_ATM_PATHWAY	32	-0.507822	-1.6804	0.00814664	0.17291	0.987	2610	tags=44%, list=15%, signal=51%
GAUSSMANN_MLL_AF4_FUSION_TARGETS_A_UP	187	-0.40374	-1.68117	0.00198413	0.172962	0.987	5369	tags=50%, list=30%, signal=71%
PID_TOLL_ENDOGENOUS_PATHWAY	24	-0.611859	-1.68483	0.0279441	0.173119	0.986	4901	tags=63%, list=28%, signal=86%
BIOCARTA_TPO_PATHWAY	24	-0.549977	-1.68517	0.0221774	0.173284	0.986	1189	tags=33%, list=7%, signal=36%
PID_ERBB1_DOWNSTREAM_PATHWAY	105	-0.457209	-1.67884	0.0184805	0.173369	0.988	3681	tags=48%, list=21%, signal=60%
WIERENGA_STAT5A_TARGETS_GROUP2	53	-0.541439	-1.68322	0.0365112	0.173383	0.987	5032	tags=64%, list=29%, signal=89%
PID_FOXO_PATHWAY	49	-0.493709	-1.6855	0.011811	0.173454	0.986	5017	tags=53%, list=28%, signal=74%
REACTOME_GPVI_MEDIATED_ACTIVATION_CASCADE	35	-0.546698	-1.68583	0.027668	0.173653	0.986	4606	tags=57%, list=26%, signal=77%
GENTILE_UV_RESPONSE_CLUSTER_D6	34	-0.545951	-1.67823	0.0105932	0.173687	0.988	4495	tags=59%, list=25%, signal=79%
BIOCARTA_HER2_PATHWAY	23	-0.607286	-1.67929	0.0204499	0.173886	0.988	3969	tags=65%, list=22%, signal=84%
MARTIN_INTERACT_WITH_HDAC	41	-0.484903	-1.67888	0.0138614	0.17389	0.988	3251	tags=51%, list=18%, signal=63%
IVANOVA_HEMATOPOIESIS_MATURE_CELL	275	-0.383007	-1.66663	0.0019802	0.175826	0.995	4158	tags=43%, list=24%, signal=56%
DING_LUNG_CANCER_BY_MUTATION_RATE	20	-0.54609	-1.67616	0.0158103	0.17583	0.988	4619	tags=55%, list=26%, signal=74%
PID_ARF6_TRAFFICKING_PATHWAY	48	-0.479897	-1.66699	0.0318091	0.175896	0.995	3496	tags=48%, list=20%, signal=60%
MCBRYAN_PUBERTAL_BREAST_6_7WK_UP	178	-0.414966	-1.6752	0.0158416	0.175913	0.988	4852	tags=46%, list=27%, signal=62%
REACTOME_DOWNSTREAM_SIGNALING_OF_ACTIVATED_FGFR3	22	-0.558314	-1.66523	0.0213675	0.176013	0.995	1882	tags=41%, list=11%, signal=46%
PID_IL2_STAT5_PATHWAY	30	-0.596353	-1.65669	0.0389105	0.176013	0.997	4999	tags=73%, list=28%, signal=102%
PLASARI_TGFB1_SIGNALING_VIA_NFIC_1HR_UP	28	-0.533032	-1.67548	0.0200401	0.176116	0.988	4878	tags=57%, list=28%, signal=79%
BIOCARTA_TNFR1_PATHWAY	29	-0.50477	-1.66809	0.0141129	0.176131	0.995	2208	tags=34%, list=13%, signal=39%
RHEIN_ALL_GLUCOCORTICOID_THERAPY_UP	71	-0.536826	-1.65773	0.0354167	0.176208	0.996	4471	tags=56%, list=25%, signal=75%
KEGG_COLORECTAL_CANCER	62	-0.43699	-1.6746	0.01002	0.176212	0.99	4478	tags=45%, list=25%, signal=60%
FARMER_BREAST_CANCER_CLUSTER_3	16	-0.636654	-1.67363	0.0298507	0.176236	0.991	3249	tags=56%, list=18%, signal=69%
RICKMAN_TUMOR_DIFFERENTIATED_WELL_VS_POORLY_DN	370	-0.442304	-1.66713	0.02079	0.176245	0.995	5018	tags=51%, list=28%, signal=70%
STARK_PREFRONTAL_CORTEX_22Q11_DELETION_UP	190	-0.448015	-1.66541	0.0299401	0.176304	0.995	4875	tags=49%, list=28%, signal=67%
BIOCARTA_TGFB_PATHWAY	19	-0.615938	-1.65683	0.0185567	0.176323	0.997	4231	tags=68%, list=24%, signal=90%
REACTOME_DOWNSTREAM_SIGNAL_TRANSDUCTION	29	-0.557648	-1.66838	0.0301205	0.176333	0.994	1189	tags=34%, list=7%, signal=37%
REACTOME_SUMOYLATION_OF_UBIQUITINYLATION_PROTEINS	39	-0.510171	-1.66184	0.0316206	0.176361	0.996	3974	tags=56%, list=23%, signal=73%
BIOCARTA_MET_PATHWAY	33	-0.556197	-1.66325	0.036	0.176471	0.996	2118	tags=45%, list=12%, signal=52%
REACTOME_ONCOGENE_INDUCED_SENESCENCE	33	-0.476492	-1.67212	0.006	0.17652	0.992	2331	tags=39%, list=13%, signal=45%
BIOCARTA_PDGF_PATHWAY	28	-0.526137	-1.65789	0.0203252	0.176545	0.996	4278	tags=54%, list=24%, signal=71%
PID_LYSOPHOSPHOLIPID_PATHWAY	65	-0.459757	-1.67385	0.0165631	0.17655	0.991	3774	tags=38%, list=21%, signal=49%
REACTOME_SIGNALING_BY_NTRK2_TRKB	25	-0.541306	-1.67159	0.00817996	0.176677	0.992	2586	tags=44%, list=15%, signal=51%
REACTOME_INTERLEUKIN_4_AND_INTERLEUKIN_13_SIGNALING	105	-0.510183	-1.66725	0.0377734	0.176696	0.995	5228	tags=58%, list=30%, signal=82%
PID_IFNG_PATHWAY	40	-0.524226	-1.65694	0.037422	0.1767	0.997	3589	tags=58%, list=20%, signal=72%
ENK_UV_RESPONSE_KERATINOCYTE_DN	470	-0.411492	-1.6595	0.0372549	0.176707	0.996	3860	tags=40%, list=22%, signal=50%
HERNANDEZ_ABERRANT_MITOSIS_BY_DOCETACEL_2NM_DN	22	-0.543846	-1.662	0.0185567	0.176707	0.996	3935	tags=59%, list=22%, signal=76%
PID_FCER1_PATHWAY	59	-0.499689	-1.66108	0.0160966	0.176743	0.996	4967	tags=61%, list=28%, signal=85%
HENDRICKS_SMARCA4_TARGETS_UP	52	-0.527823	-1.66932	0.021097	0.176805	0.992	5229	tags=54%, list=30%, signal=76%
BAKKER_FOXO3_TARGETS_UP	53	-0.461355	-1.659	0.00614754	0.176808	0.996	4821	tags=51%, list=27%, signal=70%
COULOUARN_TEMPORAL_TGFB1_SIGNATURE_UP	107	-0.461345	-1.66338	0.0207469	0.176816	0.996	3726	tags=42%, list=21%, signal=53%
NAKAYAMA_FRA2_TARGETS	43	-0.509428	-1.66843	0.00809717	0.176819	0.994	5353	tags=65%, list=30%, signal=93%
LU_IL4_SIGNALING	91	-0.465559	-1.67105	0.0396825	0.176832	0.992	4841	tags=58%, list=27%, signal=80%
CHANDRAN_METASTASIS_UP	186	-0.410493	-1.66541	0.00804829	0.176859	0.995	4158	tags=43%, list=24%, signal=56%
BIOCARTA_HCMV_PATHWAY	17	-0.640513	-1.66881	0.0283976	0.176898	0.994	1258	tags=47%, list=7%, signal=51%
BIOCARTA_FAS_PATHWAY	30	-0.56378	-1.65795	0.025	0.176979	0.996	5088	tags=63%, list=29%, signal=89%
HE_PTEN_TARGETS_UP	17	-0.69461	-1.95311	0.0038835	0.176997	0.506	1952	tags=47%, list=11%, signal=53%
PID_S1P_S1P1_PATHWAY	21	-0.540537	-1.66406	0.0341365	0.177016	0.996	1353	tags=29%, list=8%, signal=31%
BROWNE_HCMV_INFECTION_12HR_UP	108	-0.429788	-1.67216	0.00204082	0.177045	0.992	4728	tags=47%, list=27%, signal=64%
BALDWIN_PRKCI_TARGETS_UP	36	-0.540672	-1.6625	0.0181087	0.177087	0.996	5367	tags=61%, list=30%, signal=88%
KIM_WT1_TARGETS_UP	214	-0.45875	-1.66209	0.0354167	0.177091	0.996	5118	tags=52%, list=29%, signal=72%
PID_IL8_CXCR1_PATHWAY	28	-0.603825	-1.66002	0.0434783	0.177129	0.996	5403	tags=68%, list=31%, signal=98%
LINDSTEDT_DENDRITIC_CELL_MATURATION_D	62	-0.531236	-1.66351	0.0306122	0.177197	0.996	5808	tags=63%, list=33%, signal=93%
BRUNO_HEMATOPOIESIS	64	-0.478073	-1.66943	0.00607287	0.17723	0.992	3916	tags=47%, list=22%, signal=60%
REACTOME_REGULATION_OF_CHOLESTEROL_BIOSYNTHESIS_BY_SREBP_SREBF	55	-0.510669	-1.6595	0.0239044	0.17723	0.996	3286	tags=49%, list=19%, signal=60%
REACTOME_ACYL_CHAIN_REMODELLING_OF_PS	21	-0.549456	-1.66025	0.0120482	0.177341	0.996	1011	tags=24%, list=6%, signal=25%
TAKEDA_TARGETS_OF_NUP98_HOXA9_FUSION_10D_UP	183	-0.447131	-1.6698	0.0308642	0.177371	0.992	4615	tags=46%, list=26%, signal=62%
MCBRYAN_PUBERTAL_BREAST_5_6WK_DN	121	-0.429485	-1.65807	0.026	0.177376	0.996	3821	tags=43%, list=22%, signal=54%
PID_ERBB1_INTERNALIZATION_PATHWAY	41	-0.508713	-1.67228	0.00835073	0.177445	0.992	3998	tags=49%, list=23%, signal=63%
PID_IL2_1PATHWAY	55	-0.49634	-1.67013	0.0428016	0.177491	0.992	4999	tags=55%, list=28%, signal=76%
GHANDHI_BYSTANDER_IRRADIATION_UP	77	-0.491964	-1.65499	0.0199203	0.177811	0.998	4736	tags=56%, list=27%, signal=76%
HOFMANN_MYELODYSPLASTIC_SYNDROM_LOW_RISK_UP	21	-0.53036	-1.65457	0.0127119	0.177856	0.998	4363	tags=57%, list=25%, signal=76%
ZHOU_INFLAMMATORY_RESPONSE_LPS_UP	339	-0.374695	-1.65118	0.0123203	0.181761	0.998	4621	tags=39%, list=26%, signal=52%
WILCOX_RESPONSE_TO_PROGESTERONE_DN	59	-0.533768	-1.65064	0.0223124	0.181859	0.998	4136	tags=53%, list=23%, signal=68%
FLORIO_NEOCORTEX_BASAL_RADIAL_GLIA_UP	328	-0.402798	-1.64789	0.0102669	0.182524	0.998	5876	tags=49%, list=33%, signal=72%
MCBRYAN_PUBERTAL_TGFB1_TARGETS_UP	158	-0.423755	-1.64981	0.027833	0.182545	0.998	3855	tags=39%, list=22%, signal=50%
PID_AVB3_OPN_PATHWAY	31	-0.546366	-1.64939	0.0283401	0.182606	0.998	3191	tags=42%, list=18%, signal=51%
PID_TCR_CALCIUM_PATHWAY	27	-0.565327	-1.64809	0.0308008	0.18277	0.998	5249	tags=67%, list=30%, signal=95%
PID_PTP1B_PATHWAY	49	-0.497109	-1.6483	0.022449	0.183029	0.998	3979	tags=43%, list=23%, signal=55%
PID_FGF_PATHWAY	52	-0.465338	-1.64851	0.00811359	0.18326	0.998	2549	tags=33%, list=14%, signal=38%
RODRIGUES_DCC_TARGETS_DN	117	-0.421631	-1.64694	0.00399202	0.183275	0.998	4912	tags=47%, list=28%, signal=65%
PID_UPA_UPAR_PATHWAY	42	-0.548488	-1.64472	0.0294695	0.184031	0.998	3936	tags=43%, list=22%, signal=55%
WILSON_PROTEASES_AT_TUMOR_BONE_INTERFACE_UP	21	-0.601731	-1.64333	0.0177515	0.18455	0.998	4250	tags=67%, list=24%, signal=88%
PECE_MAMMARY_STEM_CELL_DN	133	-0.550534	-1.95421	<0.01	0.184647	0.502	4165	tags=53%, list=24%, signal=68%
BROWNE_HCMV_INFECTION_8HR_DN	43	-0.505428	-1.64539	0.0123967	0.184769	0.998	5793	tags=74%, list=33%, signal=111%
NOJIMA_SFRP2_TARGETS_DN	24	-0.59653	-1.64349	0.0248447	0.184864	0.998	3614	tags=54%, list=20%, signal=68%
REACTOME_INTERLEUKIN_6_FAMILY_SIGNALING	23	-0.592461	-1.64367	0.040404	0.185083	0.998	4036	tags=61%, list=23%, signal=79%
ZHENG_FOXP3_TARGETS_IN_THYMUS_UP	190	-0.596276	-1.96463	<0.01	0.185111	0.472	3817	tags=60%, list=22%, signal=76%
FERRARI_RESPONSE_TO_FENRETINIDE_UP	20	-0.594983	-1.63863	0.043659	0.185454	0.998	4836	tags=75%, list=27%, signal=103%
BIOCARTA_ECM_PATHWAY	19	-0.624935	-1.64211	0.0358566	0.185721	0.998	1456	tags=47%, list=8%, signal=52%
WAMUNYOKOLI_OVARIAN_CANCER_LMP_DN	191	-0.442613	-1.63869	0.0201613	0.185895	0.998	4540	tags=45%, list=26%, signal=60%
PID_EPHB_FWD_PATHWAY	40	-0.529108	-1.64119	0.0347648	0.186071	0.998	5025	tags=60%, list=28%, signal=84%
IKEDA_MIR30_TARGETS_DN	22	-0.56667	-1.63668	0.0181452	0.186186	0.998	4582	tags=55%, list=26%, signal=74%
KYNG_DNA_DAMAGE_BY_GAMMA_RADIATION	73	-0.414117	-1.64144	0.01002	0.186239	0.998	3365	tags=38%, list=19%, signal=47%
KEGG_RENAL_CELL_CARCINOMA	70	-0.439264	-1.6391	0.0285714	0.186262	0.998	3548	tags=44%, list=20%, signal=55%
REACTOME_RIP_MEDIATED_NFKB_ACTIVATION_VIA_ZBP1	17	-0.58088	-1.63944	0.0393375	0.186348	0.998	997	tags=35%, list=6%, signal=37%
REACTOME_DEFECTIVE_TPR_MAY_CONFER_SUSCEPTIBILITY_TOWARDS_THYROID_PAPILLARY_CARCINOMA_TPC	32	-0.534035	-1.63726	0.0409357	0.186354	0.998	3073	tags=50%, list=17%, signal=60%
SMIRNOV_RESPONSE_TO_IR_2HR_DN	55	-0.480544	-1.63869	0.0181087	0.186394	0.998	2159	tags=35%, list=12%, signal=39%
REACTOME_APOPTOTIC_EXECUTION_PHASE	52	-0.473381	-1.63754	0.0227273	0.186481	0.998	3573	tags=44%, list=20%, signal=55%
PID_TAP63_PATHWAY	54	-0.488746	-1.63678	0.0231579	0.186572	0.998	2737	tags=39%, list=16%, signal=46%
SESTO_RESPONSE_TO_UV_C2	53	-0.5328	-1.6396	0.0227273	0.186647	0.998	3927	tags=58%, list=22%, signal=75%
TRAYNOR_RETT_SYNDROM_UP	39	-0.537621	-1.63596	0.0286885	0.186714	0.998	5482	tags=64%, list=31%, signal=93%
KEGG_CHRONIC_MYELOID_LEUKEMIA	73	-0.445657	-1.63991	0.0224949	0.186723	0.998	4691	tags=52%, list=27%, signal=71%
GENTILE_UV_LOW_DOSE_DN	63	-0.476353	-1.63144	0.0118812	0.186885	0.999	5315	tags=57%, list=30%, signal=81%
KHETCHOUMIAN_TRIM24_TARGETS_UP	46	-0.539156	-1.63463	0.049896	0.186976	0.999	4252	tags=52%, list=24%, signal=69%
GAVIN_FOXP3_TARGETS_CLUSTER_P7	87	-0.414797	-1.6401	0.01	0.186994	0.998	4467	tags=39%, list=25%, signal=52%
TONKS_TARGETS_OF_RUNX1_RUNX1T1_FUSION_HSC_UP	177	-0.399576	-1.63497	0.00401606	0.186997	0.999	4146	tags=40%, list=23%, signal=51%
BROWNE_HCMV_INFECTION_20HR_DN	93	-0.436213	-1.63372	0.0104384	0.18719	0.999	4769	tags=51%, list=27%, signal=69%
KYNG_DNA_DAMAGE_UP	200	-0.36599	-1.6339	<0.01	0.187401	0.999	4493	tags=45%, list=25%, signal=59%
DOANE_BREAST_CANCER_ESR1_DN	45	-0.521932	-1.63212	0.0215517	0.187409	0.999	6585	tags=60%, list=37%, signal=95%
CHEOK_RESPONSE_TO_MERCAPTOPURINE_AND_LD_MTX_DN	19	-0.549265	-1.62911	0.0184805	0.187624	0.999	4021	tags=58%, list=23%, signal=75%
GAZDA_DIAMOND_BLACKFAN_ANEMIA_MYELOID_UP	29	-0.522096	-1.63262	0.0224949	0.187713	0.999	5127	tags=59%, list=29%, signal=82%
REACTOME_INTERLEUKIN_20_FAMILY_SIGNALING	23	-0.581789	-1.63007	0.0342052	0.187768	0.999	5817	tags=65%, list=33%, signal=97%
XU_GH1_AUTOCRINE_TARGETS_DN	127	-0.396492	-1.62972	0.0059761	0.187775	0.999	4025	tags=39%, list=23%, signal=51%
REACTOME_DOWNSTREAM_SIGNALING_OF_ACTIVATED_FGFR2	25	-0.51686	-1.62929	0.0239521	0.187823	0.999	1882	tags=36%, list=11%, signal=40%
SESTO_RESPONSE_TO_UV_C8	70	-0.502738	-1.6304	0.0424628	0.187841	0.999	4437	tags=56%, list=25%, signal=74%
SARTIPY_BLUNTED_BY_INSULIN_RESISTANCE_UP	17	-0.63177	-1.63216	0.026971	0.187853	0.999	1533	tags=47%, list=9%, signal=51%
KEGG_O_GLYCAN_BIOSYNTHESIS	28	-0.521634	-1.63273	0.021097	0.188078	0.999	6018	tags=57%, list=34%, signal=87%
HONRADO_BREAST_CANCER_BRCA1_VS_BRCA2	18	-0.598403	-1.62834	0.0204499	0.188136	0.999	2919	tags=39%, list=17%, signal=47%
REACTOME_NUCLEAR_PORE_COMPLEX_NPC_DISASSEMBLY	36	-0.548354	-1.62769	0.0426829	0.188513	0.999	3073	tags=50%, list=17%, signal=60%
REACTOME_CELL_CELL_COMMUNICATION	122	-0.457869	-1.62428	0.0282258	0.189207	0.999	4238	tags=43%, list=24%, signal=57%
BIOCARTA_DEATH_PATHWAY	29	-0.520119	-1.62353	0.0392562	0.189246	0.999	2891	tags=45%, list=16%, signal=54%
BIOCARTA_RAC1_PATHWAY	21	-0.57143	-1.62387	0.0309278	0.18928	0.999	5113	tags=76%, list=29%, signal=107%
BOQUEST_STEM_CELL_UP	254	-0.478091	-1.62095	0.0439331	0.189513	0.999	6051	tags=60%, list=34%, signal=90%
REACTOME_NOD1_2_SIGNALING_PATHWAY	35	-0.5038	-1.62441	0.0283976	0.189519	0.999	4256	tags=63%, list=24%, signal=83%
SCHEIDEREIT_IKK_INTERACTING_PROTEINS	54	-0.455286	-1.62251	0.0412371	0.189593	0.999	2404	tags=31%, list=14%, signal=36%
LEE_RECENT_THYMIC_EMIGRANT	219	-0.405322	-1.62507	0.0239044	0.189679	0.999	4568	tags=48%, list=26%, signal=64%
REACTOME_G_ALPHA_12_13_SIGNALLING_EVENTS	77	-0.428892	-1.62567	0.0203252	0.189804	0.999	2813	tags=34%, list=16%, signal=40%
PID_INTEGRIN_CS_PATHWAY	26	-0.59366	-1.62104	0.0306122	0.189827	0.999	2619	tags=58%, list=15%, signal=68%
KUNINGER_IGF1_VS_PDGFB_TARGETS_DN	41	-0.51088	-1.62454	0.0225873	0.189856	0.999	5533	tags=56%, list=31%, signal=82%
KEGG_FC_GAMMA_R_MEDIATED_PHAGOCYTOSIS	95	-0.422986	-1.62596	0.0203666	0.189966	0.999	4575	tags=49%, list=26%, signal=66%
REACTOME_CHONDROITIN_SULFATE_BIOSYNTHESIS	20	-0.576985	-1.62191	0.0295858	0.189993	0.999	2727	tags=45%, list=15%, signal=53%
REACTOME_REGULATION_OF_ACTIN_DYNAMICS_FOR_PHAGOCYTIC_CUP_FORMATION	61	-0.505545	-1.62122	0.0451866	0.190017	0.999	4749	tags=62%, list=27%, signal=85%
BHAT_ESR1_TARGETS_VIA_AKT1_DN	79	-0.453103	-1.61883	0.0170213	0.190051	0.999	3094	tags=39%, list=18%, signal=47%
BENPORATH_NOS_TARGETS	172	-0.365238	-1.62625	<0.01	0.190086	0.999	3766	tags=38%, list=21%, signal=48%
KEGG_ENDOMETRIAL_CANCER	52	-0.453051	-1.61895	0.0320641	0.19037	0.999	3548	tags=44%, list=20%, signal=55%
PID_VEGFR1_2_PATHWAY	69	-0.461799	-1.61987	0.0335968	0.190573	0.999	4495	tags=48%, list=25%, signal=64%
REACTOME_APOPTOTIC_CLEAVAGE_OF_CELLULAR_PROTEINS	38	-0.513331	-1.61947	0.0328542	0.190634	0.999	3573	tags=50%, list=20%, signal=63%
WHITFIELD_CELL_CYCLE_M_G1	127	-0.387113	-1.61802	0.0243902	0.190668	0.999	3992	tags=37%, list=23%, signal=47%
SCHAEFFER_PROSTATE_DEVELOPMENT_AND_CANCER_BOX4_DN	32	-0.552866	-1.61908	0.0433925	0.190702	0.999	3462	tags=56%, list=20%, signal=70%
GRYDER_PAX3FOXO1_ENHANCERS_KO_DOWN	428	-0.373395	-1.61658	0.00803213	0.192172	0.999	4791	tags=43%, list=27%, signal=58%
PID_ER_NONGENOMIC_PATHWAY	40	-0.486079	-1.61579	0.0349515	0.19284	0.999	3519	tags=40%, list=20%, signal=50%
CHANG_IMMORTALIZED_BY_HPV31_DN	58	-0.48006	-1.61322	0.0295983	0.193258	0.999	3614	tags=45%, list=20%, signal=56%
HOFMANN_MYELODYSPLASTIC_SYNDROM_RISK_DN	20	-0.600179	-1.60925	0.0385396	0.1933	0.999	3971	tags=55%, list=22%, signal=71%
HOSHIDA_LIVER_CANCER_LATE_RECURRENCE_UP	62	-0.464789	-1.61335	0.04	0.193478	0.999	4695	tags=53%, list=27%, signal=72%
ACEVEDO_LIVER_CANCER_WITH_H3K27ME3_UP	236	-0.368991	-1.6135	0.00998004	0.193721	0.999	5782	tags=51%, list=33%, signal=75%
REACTOME_SEMAPHORIN_INTERACTIONS	64	-0.462668	-1.60926	0.022541	0.193737	0.999	2988	tags=34%, list=17%, signal=41%
ZHENG_BOUND_BY_FOXP3	466	-0.517539	-1.96675	0.00201613	0.193771	0.468	3817	tags=50%, list=22%, signal=62%
DEURIG_T_CELL_PROLYMPHOCYTIC_LEUKEMIA_DN	303	-0.421061	-1.61369	0.0381526	0.193907	0.999	5247	tags=52%, list=30%, signal=72%
SU_THYMUS	20	-0.725872	-1.61459	0.0463158	0.194006	0.999	3527	tags=80%, list=20%, signal=100%
REACTOME_DEATH_RECEPTOR_SIGNALLING	141	-0.372161	-1.61131	0.00831601	0.194109	0.999	2957	tags=35%, list=17%, signal=42%
LANG_MYB_FAMILY_TARGETS	28	-0.533242	-1.60927	0.0337302	0.194147	0.999	3011	tags=54%, list=17%, signal=64%
PID_KIT_PATHWAY	52	-0.457011	-1.61028	0.0340681	0.194155	0.999	4352	tags=56%, list=25%, signal=74%
REACTOME_CTLA4_INHIBITORY_SIGNALING	21	-0.532683	-1.61155	0.014433	0.194176	0.999	3517	tags=48%, list=20%, signal=59%
LIANG_SILENCED_BY_METHYLATION_2	49	-0.583481	-1.61417	0.0431035	0.194187	0.999	5016	tags=63%, list=28%, signal=88%
LINDGREN_BLADDER_CANCER_CLUSTER_2A_DN	137	-0.40828	-1.61377	0.0178571	0.194285	0.999	3418	tags=37%, list=19%, signal=46%
PHONG_TNF_RESPONSE_VIA_P38_COMPLETE	220	-0.398137	-1.61218	0.0143443	0.194306	0.999	4757	tags=46%, list=27%, signal=63%
BIOCARTA_CHEMICAL_PATHWAY	18	-0.530148	-1.60814	0.0297619	0.194353	0.999	4451	tags=67%, list=25%, signal=89%
JACKSON_DNMT1_TARGETS_UP	76	-0.434681	-1.61166	0.0147059	0.194504	0.999	3466	tags=41%, list=20%, signal=51%
SCHAVOLT_TARGETS_OF_TP53_AND_TP63	15	-0.663775	-1.60934	0.0447471	0.194513	0.999	2408	tags=53%, list=14%, signal=62%
REACTOME_SIGNALING_BY_MET	79	-0.567723	-1.95513	<0.01	0.194634	0.501	4029	tags=62%, list=23%, signal=80%
TING_SILENCED_BY_DICER	27	-0.510558	-1.60948	0.0218341	0.194772	0.999	4566	tags=59%, list=26%, signal=80%
BIOCARTA_EGF_PATHWAY	27	-0.508691	-1.60663	0.0272374	0.195464	0.999	4278	tags=52%, list=24%, signal=68%
DANG_REGULATED_BY_MYC_DN	240	-0.386753	-1.60675	0.0238095	0.19572	0.999	5027	tags=48%, list=28%, signal=67%
ZHENG_FOXP3_TARGETS_UP	25	-0.560092	-1.60534	0.048583	0.196379	0.999	3769	tags=52%, list=21%, signal=66%
BIOCARTA_EIF4_PATHWAY	24	-0.556727	-1.59733	0.0313152	0.196775	0.999	4352	tags=58%, list=25%, signal=77%
CHIANG_LIVER_CANCER_SUBCLASS_CTNNB1_DN	166	-0.44302	-1.59637	0.0367347	0.196876	0.999	5983	tags=56%, list=34%, signal=84%
REACTOME_PI_METABOLISM	82	-0.424287	-1.59576	0.026975	0.196881	0.999	4352	tags=44%, list=25%, signal=58%
FRASOR_RESPONSE_TO_SERM_OR_FULVESTRANT_UP	21	-0.595124	-1.59811	0.0362173	0.196892	0.999	4309	tags=57%, list=24%, signal=76%
LAU_APOPTOSIS_CDKN2A_UP	55	-0.457837	-1.59662	0.0338266	0.196996	0.999	2940	tags=38%, list=17%, signal=46%
GU_PDEF_TARGETS_DN	35	-0.546927	-1.59738	0.0383795	0.197144	0.999	6166	tags=69%, list=35%, signal=105%
EPPERT_HSC_R	119	-0.411703	-1.59518	0.0226337	0.197244	0.999	3588	tags=32%, list=20%, signal=40%
DING_LUNG_CANCER_MUTATED_SIGNIFICANTLY	26	-0.516446	-1.59759	0.0168776	0.197266	0.999	2919	tags=42%, list=17%, signal=51%
REACTOME_GASTRIN_CREB_SIGNALLING_PATHWAY_VIA_PKC_AND_MAPK	17	-0.54731	-1.59577	0.0462777	0.197282	0.999	875	tags=35%, list=5%, signal=37%
FLECHNER_PBL_KIDNEY_TRANSPLANT_OK_VS_DONOR_DN	38	-0.482504	-1.59865	0.0178218	0.197425	0.999	4901	tags=50%, list=28%, signal=69%
ZHENG_IL22_SIGNALING_DN	31	-0.492163	-1.59825	0.0165631	0.197547	0.999	3354	tags=42%, list=19%, signal=52%
PARK_HSC_VS_MULTIPOTENT_PROGENITORS_UP	16	-0.521764	-1.59885	0.0281125	0.197584	0.999	2826	tags=38%, list=16%, signal=45%
REACTOME_COPI_INDEPENDENT_GOLGI_TO_ER_RETROGRADE_TRAFFIC	50	-0.460002	-1.60041	0.0263158	0.197695	0.999	3455	tags=42%, list=20%, signal=52%
MARZEC_IL2_SIGNALING_DN	35	-0.496738	-1.6001	0.0289855	0.197703	0.999	2528	tags=46%, list=14%, signal=53%
LIAO_HAVE_SOX4_BINDING_SITES	41	-0.470753	-1.60058	0.0246407	0.19793	0.999	5375	tags=56%, list=30%, signal=80%
WANG_RESPONSE_TO_ANDROGEN_UP	27	-0.522768	-1.6035	0.0298211	0.198016	0.999	3594	tags=44%, list=20%, signal=56%
PID_NETRIN_PATHWAY	32	-0.492903	-1.60185	0.0340681	0.19803	0.999	4561	tags=53%, list=26%, signal=72%
GROSS_HYPOXIA_VIA_ELK3_AND_HIF1A_UP	137	-0.41067	-1.59951	0.0398323	0.198057	0.999	3197	tags=34%, list=18%, signal=41%
JIANG_TIP30_TARGETS_UP	44	-0.472589	-1.60142	0.0335968	0.198132	0.999	5742	tags=59%, list=33%, signal=87%
JI_METASTASIS_REPRESSED_BY_STK11	25	-0.515834	-1.60065	0.0273109	0.198256	0.999	5075	tags=40%, list=29%, signal=56%
SEIDEN_MET_SIGNALING	19	-0.644174	-1.60092	0.0427699	0.198343	0.999	3781	tags=58%, list=21%, signal=74%
PETRETTO_CARDIAC_HYPERTROPHY	34	-0.536614	-1.60211	0.0498084	0.198536	0.999	4357	tags=59%, list=25%, signal=78%
KEGG_MELANOMA	66	-0.417098	-1.60277	0.0218688	0.198545	0.999	2919	tags=35%, list=17%, signal=42%
REACTOME_SIGNALING_BY_VEGF	104	-0.404314	-1.6024	0.0362173	0.198609	0.999	4495	tags=45%, list=25%, signal=60%
BENPORATH_ES_CORE_NINE_CORRELATED	99	-0.419279	-1.59346	0.0356394	0.19886	0.999	4989	tags=46%, list=28%, signal=64%
STARK_HYPPOCAMPUS_22Q11_DELETION_UP	49	-0.450749	-1.58998	0.0341365	0.199037	1	3209	tags=37%, list=18%, signal=45%
GENTILE_RESPONSE_CLUSTER_D3	49	-0.470741	-1.5896	0.0186722	0.199099	1	5353	tags=61%, list=30%, signal=88%
CHIARADONNA_NEOPLASTIC_TRANSFORMATION_KRAS_CDC25_DN	49	-0.515532	-1.59021	0.043299	0.199107	1	2885	tags=41%, list=16%, signal=49%
KYNG_ENVIRONMENTAL_STRESS_RESPONSE_DN	17	-0.575481	-1.59042	0.0325203	0.199257	1	4479	tags=71%, list=25%, signal=95%
MCCLUNG_COCAIN_REWARD_4WK	64	-0.415086	-1.59155	0.0141129	0.199406	0.999	5234	tags=48%, list=30%, signal=69%
GAVIN_FOXP3_TARGETS_CLUSTER_P2	72	-0.442661	-1.59264	0.0372671	0.199589	0.999	2120	tags=32%, list=12%, signal=36%
REACTOME_FACTORS_INVOLVED_IN_MEGAKARYOCYTE_DEVELOPMENT_AND_PLATELET_PRODUCTION	147	-0.374047	-1.59202	0.00619835	0.199609	0.999	3989	tags=41%, list=23%, signal=53%
YANG_BREAST_CANCER_ESR1_BULK_DN	22	-0.531351	-1.5886	0.0389105	0.199948	1	5410	tags=68%, list=31%, signal=98%
NEWMAN_ERCC6_TARGETS_DN	33	-0.50663	-1.59204	0.0321932	0.199993	0.999	6042	tags=61%, list=34%, signal=92%
REACTOME_RHO_GTPASE_CYCLE	138	-0.397185	-1.58789	0.0144033	0.200473	1	4636	tags=44%, list=26%, signal=59%
OUILLETTE_CLL_13Q14_DELETION_UP	70	-0.43136	-1.58682	0.026616	0.201087	1	3173	tags=47%, list=18%, signal=57%
BIOCARTA_HIVNEF_PATHWAY	56	-0.486891	-1.58492	0.0468085	0.201204	1	2891	tags=39%, list=16%, signal=47%
KOKKINAKIS_METHIONINE_DEPRIVATION_48HR_UP	129	-0.41352	-1.586	0.0446247	0.201301	1	4520	tags=47%, list=26%, signal=63%
KIM_MYCN_AMPLIFICATION_TARGETS_DN	101	-0.41259	-1.58435	0.0122449	0.201497	1	4063	tags=44%, list=23%, signal=56%
BROWNE_HCMV_INFECTION_2HR_DN	46	-0.486944	-1.58398	0.0338645	0.201528	1	3855	tags=48%, list=22%, signal=61%
HORIUCHI_WTAP_TARGETS_UP	288	-0.363074	-1.58337	0.00792079	0.201655	1	4966	tags=46%, list=28%, signal=63%
TSAI_RESPONSE_TO_IONIZING_RADIATION	148	-0.426898	-1.58517	0.0384615	0.201682	1	4437	tags=43%, list=25%, signal=56%
FOSTER_TOLERANT_MACROPHAGE_UP	154	-0.390585	-1.58355	0.0431373	0.201787	1	5346	tags=55%, list=30%, signal=78%
HERNANDEZ_ABERRANT_MITOSIS_BY_DOCETACEL_2NM_UP	71	-0.435534	-1.58223	0.0189474	0.201957	1	6140	tags=58%, list=35%, signal=88%
TORCHIA_TARGETS_OF_EWSR1_FLI1_FUSION_UP	253	-0.335807	-1.58521	0.00199601	0.202023	1	3433	tags=30%, list=19%, signal=37%
REACTOME_TOLL_LIKE_RECEPTOR_CASCADES	153	-0.392688	-1.58247	0.0322581	0.202059	1	5105	tags=50%, list=29%, signal=70%
RIZ_ERYTHROID_DIFFERENTIATION_HEMGN	24	-0.493917	-1.57971	0.0167715	0.202571	1	5973	tags=67%, list=34%, signal=101%
REACTOME_TP53_REGULATES_TRANSCRIPTION_OF_CELL_DEATH_GENES	44	-0.486349	-1.58048	0.044898	0.202715	1	3032	tags=43%, list=17%, signal=52%
PID_ATF2_PATHWAY	58	-0.436271	-1.57985	0.0321932	0.202756	1	5193	tags=53%, list=29%, signal=75%
PID_IL4_2PATHWAY	59	-0.521358	-1.58089	0.045082	0.202946	1	4432	tags=51%, list=25%, signal=68%
CHIN_BREAST_CANCER_COPY_NUMBER_UP	24	-0.503306	-1.58049	0.0346232	0.203104	1	2566	tags=46%, list=15%, signal=54%
PUIFFE_INVASION_INHIBITED_BY_ASCITES_UP	74	-0.439085	-1.57894	0.0279441	0.203131	1	4439	tags=43%, list=25%, signal=58%
IGARASHI_ATF4_TARGETS_DN	95	-0.44909	-1.58103	0.0412574	0.203184	1	4698	tags=48%, list=27%, signal=66%
KEGG_DORSO_VENTRAL_AXIS_FORMATION	23	-0.519049	-1.57705	0.036961	0.203239	1	3969	tags=57%, list=22%, signal=73%
SIG_IL4RECEPTOR_IN_B_LYPHOCYTES	27	-0.503148	-1.57712	0.043659	0.203561	1	2087	tags=37%, list=12%, signal=42%
CROONQUIST_NRAS_VS_STROMAL_STIMULATION_UP	38	-0.495653	-1.57737	0.0456349	0.20363	1	5000	tags=63%, list=28%, signal=88%
ZHANG_TARGETS_OF_EWSR1_FLI1_FUSION	87	-0.39529	-1.57456	0.0262626	0.20375	1	3865	tags=41%, list=22%, signal=53%
BIOCARTA_NTHI_PATHWAY	23	-0.552788	-1.57746	0.0490798	0.203897	1	4532	tags=52%, list=26%, signal=70%
PID_IL1_PATHWAY	34	-0.658044	-1.96934	<0.01	0.203969	0.463	3704	tags=65%, list=21%, signal=82%
PID_ERBB4_PATHWAY	37	-0.468516	-1.57459	0.0335968	0.204098	1	2206	tags=32%, list=12%, signal=37%
REACTOME_MECP2_REGULATES_NEURONAL_RECEPTORS_AND_CHANNELS	17	-0.560526	-1.57138	0.0309917	0.204206	1	4004	tags=59%, list=23%, signal=76%
FIGUEROA_AML_METHYLATION_CLUSTER_3_DN	36	-0.430453	-1.57469	0.0161616	0.204366	1	2225	tags=33%, list=13%, signal=38%
KOKKINAKIS_METHIONINE_DEPRIVATION_96HR_UP	117	-0.394555	-1.57174	0.0417495	0.204459	1	4560	tags=44%, list=26%, signal=60%
REACTOME_PI_3K_CASCADE:FGFR4	17	-0.558604	-1.57361	0.044898	0.204585	1	1882	tags=35%, list=11%, signal=39%
YANG_BREAST_CANCER_ESR1_DN	25	-0.506811	-1.57071	0.0386965	0.204657	1	5575	tags=52%, list=32%, signal=76%
DAVICIONI_MOLECULAR_ARMS_VS_ERMS_UP	325	-0.364596	-1.57269	0.0101215	0.204696	1	3599	tags=32%, list=20%, signal=39%
REACTOME_DOWNSTREAM_SIGNALING_OF_ACTIVATED_FGFR1	26	-0.498985	-1.57183	0.0445736	0.204726	1	2183	tags=38%, list=12%, signal=44%
REACTOME_FCERI_MEDIATED_MAPK_ACTIVATION	32	-0.456401	-1.57213	0.0209924	0.205057	1	4993	tags=56%, list=28%, signal=78%
REACTOME_FRS_MEDIATED_FGFR4_SIGNALING	19	-0.507052	-1.56939	0.0478088	0.205277	1	1382	tags=32%, list=8%, signal=34%
KEGG_TGF_BETA_SIGNALING_PATHWAY	85	-0.407426	-1.56448	0.0286299	0.206575	1	4602	tags=42%, list=26%, signal=57%
BAKER_HEMATOPOIESIS_STAT3_TARGETS	16	-0.561504	-1.56452	0.0449898	0.206898	1	4346	tags=63%, list=25%, signal=83%
CHEBOTAEV_GR_TARGETS_UP	75	-0.387632	-1.56575	0.0163934	0.207136	1	3871	tags=37%, list=22%, signal=48%
KEGG_GLIOMA	65	-0.42191	-1.56623	0.0301811	0.207223	1	4691	tags=51%, list=27%, signal=69%
WEI_MIR34A_TARGETS	142	-0.39002	-1.56284	0.0327553	0.207259	1	5253	tags=51%, list=30%, signal=72%
BROWNE_HCMV_INFECTION_30MIN_DN	133	-0.389199	-1.55919	0.0122699	0.207408	1	5355	tags=51%, list=30%, signal=73%
MANALO_HYPOXIA_UP	197	-0.393099	-1.56464	0.0320641	0.207491	1	5339	tags=49%, list=30%, signal=70%
KEGG_NEUROTROPHIN_SIGNALING_PATHWAY	126	-0.375619	-1.56625	0.0223577	0.207562	1	5234	tags=51%, list=30%, signal=72%
VANASSE_BCL2_TARGETS_DN	57	-0.429284	-1.56647	0.0384615	0.20763	1	4777	tags=53%, list=27%, signal=72%
KEGG_AXON_GUIDANCE	128	-0.393985	-1.56144	0.0225873	0.207655	1	4622	tags=41%, list=26%, signal=56%
BROWNE_HCMV_INFECTION_8HR_UP	94	-0.398648	-1.55977	0.0264228	0.207737	1	5846	tags=56%, list=33%, signal=84%
TIEN_INTESTINE_PROBIOTICS_2HR_DN	87	-0.438019	-1.55943	0.0329218	0.207805	1	3210	tags=40%, list=18%, signal=49%
BIOCARTA_IL7_PATHWAY	16	-0.644949	-1.56147	0.046748	0.207975	1	2888	tags=56%, list=16%, signal=67%
PID_TRAIL_PATHWAY	28	-0.482511	-1.56649	0.0490798	0.208008	1	2741	tags=46%, list=16%, signal=55%
PID_FAS_PATHWAY	38	-0.46084	-1.55981	0.0404858	0.208042	1	5152	tags=58%, list=29%, signal=82%
SMID_BREAST_CANCER_RELAPSE_IN_BRAIN_UP	39	-0.479433	-1.56082	0.0301724	0.208161	1	5886	tags=56%, list=33%, signal=84%
OSWALD_HEMATOPOIETIC_STEM_CELL_IN_COLLAGEN_GEL_DN	263	-0.345244	-1.55693	0.0219124	0.209183	1	4343	tags=38%, list=25%, signal=50%
KEGG_ARRHYTHMOGENIC_RIGHT_VENTRICULAR_CARDIOMYOPATHY_ARVC	72	-0.452687	-1.55717	0.0371094	0.209254	1	3478	tags=39%, list=20%, signal=48%
BIOCARTA_MITOCHONDRIA_PATHWAY	19	-0.505525	-1.54139	0.049896	0.209462	1	2891	tags=42%, list=16%, signal=50%
MATTIOLI_MGUS_VS_MULTIPLE_MYELOMA	15	-0.523721	-1.54216	0.0414938	0.209519	1	4760	tags=53%, list=27%, signal=73%
MARKS_HDAC_TARGETS_DN	15	-0.57373	-1.54147	0.0374753	0.209701	1	4560	tags=60%, list=26%, signal=81%
PID_EPHA_FWDPATHWAY	34	-0.478963	-1.54906	0.0350515	0.209877	1	4606	tags=53%, list=26%, signal=71%
IVANOVSKA_MIR106B_TARGETS	87	-0.427198	-1.55053	0.0430528	0.209921	1	4702	tags=55%, list=27%, signal=75%
YANG_BREAST_CANCER_ESR1_LASER_DN	46	-0.460489	-1.54267	0.043222	0.210221	1	4221	tags=43%, list=24%, signal=57%
LU_AGING_BRAIN_UP	252	-0.380406	-1.55067	0.0159046	0.210448	1	4357	tags=38%, list=25%, signal=50%
REACTOME_N_GLYCAN_ANTENNAE_ELONGATION_IN_THE_MEDIAL_TRANS_GOLGI	26	-0.498784	-1.55145	0.0401691	0.210514	1	5068	tags=58%, list=29%, signal=81%
CHICAS_RB1_TARGETS_GROWING	240	-0.414582	-1.55069	0.048	0.210773	1	4777	tags=47%, list=27%, signal=63%
STAMBOLSKY_TARGETS_OF_MUTATED_TP53_UP	46	-0.416446	-1.55148	0.0335306	0.210833	1	4280	tags=39%, list=24%, signal=52%
SAKAI_TUMOR_INFILTRATING_MONOCYTES_UP	27	-0.49272	-1.54269	0.0459082	0.210876	1	3478	tags=41%, list=20%, signal=51%
SMID_BREAST_CANCER_RELAPSE_IN_BONE_DN	287	-0.392921	-1.54808	0.0185185	0.210885	1	6718	tags=57%, list=38%, signal=90%
KEGG_P53_SIGNALING_PATHWAY	67	-0.447003	-1.53994	0.0464135	0.210967	1	3041	tags=34%, list=17%, signal=41%
JOSEPH_RESPONSE_TO_SODIUM_BUTYRATE_DN	58	-0.394913	-1.5508	0.0265849	0.210986	1	3842	tags=36%, list=22%, signal=46%
REACTOME_CELL_SURFACE_INTERACTIONS_AT_THE_VASCULAR_WALL	130	-0.428035	-1.55154	0.0403226	0.211111	1	4540	tags=44%, list=26%, signal=59%
PID_EPHRINB_REV_PATHWAY	30	-0.494425	-1.54276	0.0342052	0.211133	1	5269	tags=60%, list=30%, signal=85%
BIOCARTA_P53HYPOXIA_PATHWAY	21	-0.497784	-1.54299	0.0419287	0.211134	1	1892	tags=33%, list=11%, signal=37%
PETRETTO_HEART_MASS_QTL_CIS_UP	32	-0.439609	-1.55503	0.0340681	0.21116	1	4213	tags=47%, list=24%, signal=61%
BREDEMEYER_RAG_SIGNALING_NOT_VIA_ATM_UP	61	-0.384521	-1.55462	0.0119284	0.211325	1	3891	tags=39%, list=22%, signal=50%
NATSUME_RESPONSE_TO_INTERFERON_BETA_UP	69	-0.424859	-1.54339	0.047817	0.211348	1	3036	tags=33%, list=17%, signal=40%
BROWNE_HCMV_INFECTION_16HR_UP	216	-0.3941	-1.5389	0.0437376	0.211355	1	4880	tags=47%, list=28%, signal=64%
GAVIN_FOXP3_TARGETS_CLUSTER_P4	100	-0.398497	-1.55516	0.0325203	0.211366	1	3247	tags=31%, list=18%, signal=38%
PID_BMP_PATHWAY	40	-0.475134	-1.55213	0.0494845	0.211397	1	5271	tags=63%, list=30%, signal=89%
HADDAD_B_LYMPHOCYTE_PROGENITOR	268	-0.369987	-1.54635	0.0302419	0.211406	1	5060	tags=43%, list=29%, signal=60%
PILON_KLF1_TARGETS_UP	465	-0.339842	-1.54573	0.00814664	0.211475	1	3827	tags=33%, list=22%, signal=41%
ZHOU_INFLAMMATORY_RESPONSE_LIVE_UP	393	-0.356309	-1.54737	0.022449	0.211504	1	4442	tags=36%, list=25%, signal=48%
STREICHER_LSM1_TARGETS_UP	45	-0.477356	-1.54676	0.0273973	0.211562	1	4967	tags=56%, list=28%, signal=77%
REACTOME_CD209_DC_SIGN_SIGNALING	20	-0.526392	-1.54345	0.0441767	0.211609	1	2386	tags=40%, list=14%, signal=46%
ROY_WOUND_BLOOD_VESSEL_DN	22	-0.53607	-1.55243	0.0412371	0.211732	1	5675	tags=68%, list=32%, signal=100%
KANG_IMMORTALIZED_BY_TERT_UP	85	-0.400492	-1.55322	0.0256959	0.211777	1	3028	tags=35%, list=17%, signal=42%
HOFMANN_CELL_LYMPHOMA_UP	47	-0.44397	-1.55263	0.0236686	0.211836	1	4623	tags=51%, list=26%, signal=69%
BIOCARTA_41BB_PATHWAY	18	-0.529506	-1.54376	0.0368098	0.211949	1	1572	tags=33%, list=9%, signal=37%
PID_ANGIOPOIETIN_RECEPTOR_PATHWAY	49	-0.460432	-1.55331	0.0460922	0.211998	1	5244	tags=51%, list=30%, signal=72%
SMIRNOV_RESPONSE_TO_IR_6HR_UP	163	-0.377027	-1.5527	0.0378151	0.2121	1	3959	tags=39%, list=22%, signal=50%
NAKAMURA_ADIPOGENESIS_LATE_UP	96	-0.386542	-1.55344	0.0160966	0.212201	1	3658	tags=39%, list=21%, signal=48%
KEGG_GAP_JUNCTION	83	-0.399483	-1.54429	0.0198807	0.212283	1	5038	tags=46%, list=29%, signal=64%
REACTOME_TOLL_LIKE_RECEPTOR_9_TLR9_CASCADE	95	-0.394879	-1.54438	0.0336134	0.212521	1	5038	tags=51%, list=29%, signal=70%
TURASHVILI_BREAST_NORMAL_DUCTAL_VS_LOBULAR_UP	62	-0.429887	-1.52652	0.039501	0.212592	1	4056	tags=50%, list=23%, signal=65%
FINETTI_BREAST_CANCERS_KINOME_GRAY	15	-0.751926	-1.52791	0.0238569	0.212655	1	3328	tags=87%, list=19%, signal=107%
ZHANG_ANTIVIRAL_RESPONSE_TO_RIBAVIRIN_DN	46	-0.454733	-1.52617	0.0471311	0.212707	1	3831	tags=41%, list=22%, signal=53%
CORRE_MULTIPLE_MYELOMA_UP	65	-0.414907	-1.52881	0.0254237	0.212811	1	6329	tags=51%, list=36%, signal=79%
REACTOME_SIGNALING_BY_FGFR4	38	-0.421932	-1.52681	0.0349794	0.212854	1	1882	tags=29%, list=11%, signal=32%
GROSS_HYPOXIA_VIA_HIF1A_DN	100	-0.382091	-1.53665	0.0325866	0.212998	1	5559	tags=51%, list=31%, signal=74%
BROWNE_HCMV_INFECTION_12HR_DN	96	-0.399525	-1.52948	0.0227743	0.213265	1	6418	tags=65%, list=36%, signal=101%
HAN_JNK_SINGALING_UP	31	-0.516198	-1.53264	0.0444915	0.2133	1	3386	tags=45%, list=19%, signal=56%
SCHAEFFER_PROSTATE_DEVELOPMENT_6HR_DN	433	-0.339754	-1.52514	0.0499002	0.213374	1	3529	tags=35%, list=20%, signal=43%
GAZDA_DIAMOND_BLACKFAN_ANEMIA_ERYTHROID_UP	26	-0.479804	-1.53064	0.0454545	0.213399	1	3677	tags=54%, list=21%, signal=68%
REACTOME_TOLL_LIKE_RECEPTOR_4_TLR4_CASCADE	127	-0.381757	-1.52487	0.0472279	0.213437	1	5105	tags=50%, list=29%, signal=69%
ULE_SPLICING_VIA_NOVA2	42	-0.459307	-1.5347	0.0354906	0.213521	1	3514	tags=36%, list=20%, signal=44%
STEIN_ESTROGEN_RESPONSE_NOT_VIA_ESRRA	18	-0.513913	-1.53474	0.0465587	0.213793	1	2584	tags=28%, list=15%, signal=33%
PID_AR_PATHWAY	61	-0.42481	-1.53076	0.036961	0.213905	1	3689	tags=43%, list=21%, signal=54%
PID_AR_TF_PATHWAY	52	-0.457103	-1.52345	0.0477137	0.213952	1	2939	tags=33%, list=17%, signal=39%
MUELLER_COMMON_TARGETS_OF_AML_FUSIONS_DN	31	-0.479668	-1.53078	0.043299	0.214199	1	3105	tags=42%, list=18%, signal=51%
ZHAN_MULTIPLE_MYELOMA_LB_UP	45	-0.444162	-1.52216	0.0372671	0.214872	1	3333	tags=42%, list=19%, signal=52%
YAGI_AML_FAB_MARKERS	188	-0.354578	-1.51963	0.0326531	0.215941	1	3910	tags=35%, list=22%, signal=45%
HAN_SATB1_TARGETS_UP	408	-0.325833	-1.51915	0.024	0.216292	1	3891	tags=33%, list=22%, signal=41%
FIRESTEIN_PROLIFERATION	159	-0.343994	-1.51797	0.0141129	0.217233	1	3405	tags=31%, list=19%, signal=38%
ZHOU_INFLAMMATORY_RESPONSE_FIMA_UP	440	-0.332765	-1.51592	0.0262626	0.218589	1	4224	tags=34%, list=24%, signal=43%
PID_P53_REGULATION_PATHWAY	58	-0.390358	-1.51521	0.0499002	0.219206	1	2626	tags=38%, list=15%, signal=44%
CHIARADONNA_NEOPLASTIC_TRANSFORMATION_CDC25_UP	116	-0.391404	-1.514	0.0386179	0.219546	1	4958	tags=45%, list=28%, signal=62%
BROWNE_HCMV_INFECTION_10HR_DN	54	-0.427781	-1.51082	0.0330578	0.221572	1	3964	tags=39%, list=22%, signal=50%
VERHAAK_AML_WITH_NPM1_MUTATED_DN	238	-0.379216	-1.50913	0.047817	0.221641	1	4804	tags=42%, list=27%, signal=58%
MCBRYAN_PUBERTAL_TGFB1_TARGETS_DN	60	-0.395473	-1.51092	0.0355649	0.221751	1	6054	tags=48%, list=34%, signal=73%
REACTOME_SIGNALING_BY_RECEPTOR_TYROSINE_KINASES	457	-0.330884	-1.50992	0.0242915	0.221802	1	4520	tags=40%, list=26%, signal=52%
REACTOME_NRAGE_SIGNALS_DEATH_THROUGH_JNK	59	-0.408926	-1.51109	0.0284553	0.221813	1	2885	tags=34%, list=16%, signal=40%
RAO_BOUND_BY_SALL4_ISOFORM_B	461	-0.332504	-1.50961	0.0121951	0.221884	1	3279	tags=30%, list=19%, signal=36%
MYLLYKANGAS_AMPLIFICATION_HOT_SPOT_23	19	-0.744489	-1.96946	<0.01	0.222167	0.463	2000	tags=58%, list=11%, signal=65%
BIOCARTA_AKT_PATHWAY	22	-0.477955	-1.50616	0.0376569	0.22224	1	4235	tags=55%, list=24%, signal=72%
KEGG_THYROID_CANCER	29	-0.438892	-1.50785	0.044	0.222422	1	1746	tags=34%, list=10%, signal=38%
FIRESTEIN_CTNNB1_PATHWAY	31	-0.474856	-1.50581	0.0371134	0.222447	1	4532	tags=45%, list=26%, signal=61%
REACTOME_NEGATIVE_REGULATION_OF_THE_PI3K_AKT_NETWORK	104	-0.371327	-1.5076	0.0336134	0.222458	1	5195	tags=42%, list=29%, signal=60%
PID_CXCR3_PATHWAY	43	-0.45663	-1.50718	0.0489796	0.222472	1	3654	tags=47%, list=21%, signal=59%
REACTOME_GOLGI_TO_ER_RETROGRADE_TRANSPORT	128	-0.392043	-1.50814	0.0495868	0.222624	1	3886	tags=47%, list=22%, signal=60%
EBAUER_TARGETS_OF_PAX3_FOXO1_FUSION_DN	47	-0.417987	-1.50395	0.0247934	0.223177	1	5526	tags=47%, list=31%, signal=68%
DAVICIONI_TARGETS_OF_PAX_FOXO1_FUSIONS_UP	247	-0.360699	-1.50416	0.0384615	0.223221	1	4291	tags=37%, list=24%, signal=49%
HUANG_FOXA2_TARGETS_UP	45	-0.454395	-1.50431	0.0499002	0.223352	1	4602	tags=44%, list=26%, signal=60%
SHI_SPARC_TARGETS_UP	23	-0.467812	-1.49921	0.0475207	0.223627	1	3641	tags=43%, list=21%, signal=55%
BROWNE_HCMV_INFECTION_20HR_UP	222	-0.32999	-1.50318	0.0292887	0.223794	1	4548	tags=41%, list=26%, signal=55%
HOOI_ST7_TARGETS_UP	87	-0.371289	-1.50006	0.0318725	0.22405	1	4532	tags=47%, list=26%, signal=63%
OUYANG_PROSTATE_CANCER_PROGRESSION_UP	20	-0.521069	-1.50008	0.0466531	0.224316	1	4967	tags=70%, list=28%, signal=97%
YOSHIMURA_MAPK8_TARGETS_DN	340	-0.340109	-1.49128	0.0385396	0.22516	1	3664	tags=35%, list=21%, signal=43%
REACTOME_SIGNALING_BY_RHO_GTPASES	428	-0.33501	-1.4876	0.0459082	0.227272	1	3992	tags=36%, list=23%, signal=46%
HOEGERKORP_CD44_TARGETS_DIRECT_UP	26	-0.475955	-1.48801	0.0494845	0.22732	1	3810	tags=46%, list=22%, signal=59%
RODRIGUES_NTN1_TARGETS_DN	155	-0.341286	-1.4868	0.0246407	0.227427	1	3827	tags=36%, list=22%, signal=46%
KUMAR_AUTOPHAGY_NETWORK	64	-0.366221	-1.48484	0.0426829	0.22764	1	3120	tags=41%, list=18%, signal=49%
MULLIGHAN_NPM1_SIGNATURE_3_UP	310	-0.310677	-1.48322	0.00603622	0.227705	1	3339	tags=29%, list=19%, signal=36%
BLALOCK_ALZHEIMERS_DISEASE_INCIPIENT_UP	371	-0.31715	-1.48193	0.0263692	0.227715	1	3552	tags=33%, list=20%, signal=41%
CERVERA_SDHB_TARGETS_2	107	-0.38391	-1.4821	0.042735	0.228296	1	4822	tags=45%, list=27%, signal=61%
BRUECKNER_TARGETS_OF_MIRLET7A3_UP	102	-0.390804	-1.47993	0.04329	0.229156	1	4950	tags=50%, list=28%, signal=69%
IKEDA_MIR30_TARGETS_UP	113	-0.631756	-1.97483	<0.01	0.229543	0.449	3219	tags=52%, list=18%, signal=63%
LI_WILMS_TUMOR_VS_FETAL_KIDNEY_1_UP	179	-0.361078	-1.47918	0.0430328	0.229834	1	4275	tags=39%, list=24%, signal=50%
RIGGI_EWING_SARCOMA_PROGENITOR_UP	416	-0.334197	-1.47655	0.031185	0.231274	1	5607	tags=43%, list=32%, signal=61%
REACTOME_TRIF_TICAM1_MEDIATED_TLR4_SIGNALING	97	-0.370836	-1.47442	0.0413223	0.231521	1	5038	tags=47%, list=29%, signal=66%
HADDAD_T_LYMPHOCYTE_AND_NK_PROGENITOR_UP	79	-0.399674	-1.47334	0.0441767	0.231555	1	3868	tags=33%, list=22%, signal=42%
BERNARD_PPAPDC1B_TARGETS_DN	55	-0.387037	-1.4761	0.043222	0.231586	1	4491	tags=40%, list=25%, signal=53%
REACTOME_SIGNALING_BY_BRAF_AND_RAF_FUSIONS	64	-0.397655	-1.4701	0.0464646	0.232373	1	4050	tags=44%, list=23%, signal=57%
BROWNE_HCMV_INFECTION_14HR_DN	273	-0.309301	-1.46664	0.0160643	0.234402	1	3886	tags=34%, list=22%, signal=43%
PEDERSEN_METASTASIS_BY_ERBB2_ISOFORM_7	377	-0.316031	-1.46418	0.0263158	0.23453	1	3664	tags=33%, list=21%, signal=41%
SCHAEFFER_PROSTATE_DEVELOPMENT_48HR_DN	390	-0.342416	-1.46374	0.0440882	0.234861	1	4553	tags=36%, list=26%, signal=48%
ALCALAY_AML_BY_NPM1_LOCALIZATION_UP	135	-0.348149	-1.45943	0.0385356	0.23604	1	3959	tags=31%, list=22%, signal=40%
PID_P75_NTR_PATHWAY	68	-0.359528	-1.45824	0.0448065	0.236238	1	2957	tags=31%, list=17%, signal=37%
REACTOME_P75_NTR_RECEPTOR_MEDIATED_SIGNALLING	97	-0.336091	-1.45505	0.0243902	0.23828	1	3416	tags=34%, list=19%, signal=42%
OKUMURA_INFLAMMATORY_RESPONSE_LPS	176	-0.331065	-1.45255	0.0185567	0.239914	1	5076	tags=41%, list=29%, signal=57%
TURASHVILI_BREAST_LOBULAR_CARCINOMA_VS_DUCTAL_NORMAL_DN	87	-0.389152	-1.45289	0.0454545	0.239982	1	5455	tags=44%, list=31%, signal=63%
RAO_BOUND_BY_SALL4	206	-0.338429	-1.44768	0.0338645	0.241542	1	3635	tags=33%, list=21%, signal=40%
